# Supplementary material for: Investigating the relationship between energy expenditure, walking speed and angle of turning in humans
Source: PLoS One. 2017 Aug 10;12(8):e0182333. doi: 10.1371/journal.pone.0182333 (PMC5552125; doi:10.1371/journal.pone.0182333)
Supplement: S1 File — (XLSX) [file pone.0182333.s001.xlsx]

## Sheet: All raw
Description	Pointer	Day#	Time(hh:mm:ss)	Total Event start	Event start	Number events	Duration	Spd 2.5	Spd 3.5	Spd 4.5	Spd 5.5	0 deg	45 deg	90 deg	180 deg	Both	Corner	Mean VeDBA
TS01_B_Centre	0	0	04:19:12	20560	20560	10749	268.725	0	0	0	1	0	0	0	1	1	0	0.506387
TS01_B_Centre	10748	0	04:20:14	24296	24296	68	1.7	0	0	0	1	0	0	0	1	0	0	0.488292
TS01_B_Centre	10815	0	04:20:15	24360	24360	109	2.725	0	0	0	1	0	0	0	1	0	1	0.453441
TS01_B_Centre	10923	0	04:20:17	24465	24465	127	3.175	0	0	0	1	0	0	0	1	0	0	0.503077
TS01_B_Centre	11049	0	04:20:19	24588	24588	81	2.025	0	0	0	1	0	0	0	1	0	1	0.478491
TS01_B_Centre	11129	0	04:20:20	24669	24669	84	2.1	0	0	0	1	0	0	0	1	0	0	0.490826
TS01_B_Centre	11212	0	04:20:22	24749	24749	113	2.825	0	0	0	1	0	0	0	1	0	1	0.501498
TS01_B_Centre	11324	0	04:20:24	24862	24862	103	2.575	0	0	0	1	0	0	0	1	0	0	0.551502
TS01_B_Centre	11426	0	04:20:25	24961	24961	109	2.725	0	0	0	1	0	0	0	1	0	1	0.501867
TS01_B_Centre	11534	0	04:20:27	25068	25068	82	2.05	0	0	0	1	0	0	0	1	0	0	0.537712
TS01_B_Centre	11615	0	04:20:28	25148	25148	105	2.625	0	0	0	1	0	0	0	1	0	1	0.516423
TS01_B_Centre	11719	0	04:20:30	25251	25251	105	2.625	0	0	0	1	0	0	0	1	0	0	0.508705
TS01_B_Centre	11823	0	04:20:32	25354	25354	101	2.525	0	0	0	1	0	0	0	1	0	1	0.474167
TS01_B_Centre	11923	0	04:20:34	25451	25451	107	2.675	0	0	0	1	0	0	0	1	0	0	0.511032
TS01_B_Centre	12029	0	04:20:35	25554	25554	82	2.05	0	0	0	1	0	0	0	1	0	1	0.612892
TS01_B_Centre	12110	0	04:20:37	25632	25632	126	3.15	0	0	0	1	0	0	0	1	0	0	0.5391
TS01_B_Centre	12235	0	04:20:39	25754	25754	74	1.85	0	0	0	1	0	0	0	1	0	1	0.555721
TS01_B_Centre	12308	0	04:20:40	25824	25824	140	3.5	0	0	0	1	0	0	0	1	0	0	0.621708
TS01_B_Centre	12447	0	04:20:42	25960	25960	72	1.8	0	0	0	1	0	0	0	1	0	1	0.43129
TS01_B_Centre	12518	0	04:20:43	26028	26028	123	3.075	0	0	0	1	0	0	0	1	0	0	0.558564
TS01_B_Centre	12640	0	04:20:45	26147	26147	83	2.075	0	0	0	1	0	0	0	1	0	1	0.568729
TS01_B_Centre	12722	0	04:20:47	26228	26228	119	2.975	0	0	0	1	0	0	0	1	0	0	0.56417
TS01_B_Centre	12840	0	04:20:48	26341	26341	80	2	0	0	0	1	0	0	0	1	0	1	0.560915
TS01_B_Centre	12919	0	04:20:50	26419	26419	109	2.725	0	0	0	1	0	0	0	1	0	0	0.570383
TS01_B_Centre	13027	0	04:20:51	26524	26524	93	2.325	0	0	0	1	0	0	0	1	0	1	0.552148
TS01_B_Centre	13119	0	04:20:53	26613	26613	94	2.35	0	0	0	1	0	0	0	1	0	0	0.568246
TS01_B_Centre	13212	0	04:20:54	26703	26703	85	2.125	0	0	0	1	0	0	0	1	0	1	0.530727
TS01_B_Centre	13296	0	04:21:02	27170	27170	125	3.125	0	0	0	1	0	0	0	1	0	0	0.536074
TS01_B_Centre	13420	0	04:21:04	27293	27293	73	1.825	0	0	0	1	0	0	0	1	0	1	0.567525
TS01_B_Centre	13492	0	04:21:06	27363	27363	133	3.325	0	0	0	1	0	0	0	1	0	0	0.5057
TS01_B_Centre	13624	0	04:21:08	27493	27493	76	1.9	0	0	0	1	0	0	0	1	0	1	0.573503
TS01_B_Centre	13699	0	04:21:09	27567	27567	102	2.55	0	0	0	1	0	0	0	1	0	0	0.507738
TS01_B_Centre	13800	0	04:25:12	42124	42124	10692	267.3	0	0	0	1	0	0	1	0	1	0	0.453452
TS01_B_Centre	24491	0	04:26:12	45701	45701	87	2.175	0	0	0	1	0	0	1	0	0	1	0.401608
TS01_B_Centre	24577	0	04:26:14	45787	45787	106	2.65	0	0	0	1	0	0	1	0	0	0	0.554434
TS01_B_Centre	24682	0	04:26:15	45890	45890	93	2.325	0	0	0	1	0	0	1	0	0	1	0.383587
TS01_B_Centre	24774	0	04:26:17	45981	45981	138	3.45	0	0	0	1	0	0	1	0	0	0	0.46309
TS01_B_Centre	24911	0	04:26:19	46116	46116	62	1.55	0	0	0	1	0	0	1	0	0	1	0.364358
TS01_B_Centre	24972	0	04:26:20	46176	46176	118	2.95	0	0	0	1	0	0	1	0	0	0	0.464806
TS01_B_Centre	25089	0	04:26:22	46293	46293	80	2	0	0	0	1	0	0	1	0	0	1	0.38513
TS01_B_Centre	25168	0	04:26:23	46371	46371	106	2.65	0	0	0	1	0	0	1	0	0	0	0.526353
TS01_B_Centre	25273	0	04:26:29	46694	46694	61	1.525	0	0	0	1	0	0	1	0	0	1	0.511515
TS01_B_Centre	25333	0	04:26:30	46753	46753	137	3.425	0	0	0	1	0	0	1	0	0	0	0.440406
TS01_B_Centre	25469	0	04:26:35	47056	47056	84	2.1	0	0	0	1	0	0	1	0	0	1	0.376397
TS01_B_Centre	25552	0	04:26:36	47136	47136	120	3	0	0	0	1	0	0	1	0	0	0	0.488121
TS01_B_Centre	25671	0	04:26:38	47252	47252	69	1.725	0	0	0	1	0	0	1	0	0	1	0.485244
TS01_B_Centre	25739	0	04:26:43	47532	47532	133	3.325	0	0	0	1	0	0	1	0	0	0	0.426834
TS01_B_Centre	25871	0	04:26:45	47663	47663	67	1.675	0	0	0	1	0	0	1	0	0	1	0.401493
TS01_B_Centre	25937	0	04:26:46	47728	47728	130	3.25	0	0	0	1	0	0	1	0	0	0	0.447497
TS01_B_Centre	26066	0	04:26:48	47854	47854	74	1.85	0	0	0	1	0	0	1	0	0	1	0.561212
TS01_B_Centre	26139	0	04:26:51	48033	48033	78	1.95	0	0	0	1	0	0	1	0	0	1	0.453293
TS01_B_Centre	26216	0	04:26:52	48107	48107	133	3.325	0	0	0	1	0	0	1	0	0	0	0.495644
TS01_B_Centre	26348	0	04:26:55	48238	48238	67	1.675	0	0	0	1	0	0	1	0	0	1	0.465965
TS01_B_Centre	26414	0	04:26:56	48301	48301	118	2.95	0	0	0	1	0	0	1	0	0	0	0.471594
TS01_B_Centre	26531	0	04:26:58	48415	48415	60	1.5	0	0	0	1	0	0	1	0	0	1	0.433197
TS01_B_Centre	26590	0	04:26:58	48471	48471	131	3.275	0	0	0	1	0	0	1	0	0	0	0.463238
TS01_B_Centre	26720	0	04:27:01	48602	48602	65	1.625	0	0	0	1	0	0	1	0	0	1	0.378231
TS01_B_Centre	26784	0	04:27:02	48663	48663	137	3.425	0	0	0	1	0	0	1	0	0	0	0.465978
TS01_B_Centre	26920	0	04:27:04	48798	48798	94	2.35	0	0	0	1	0	0	1	0	0	1	0.434712
TS01_B_Centre	27013	0	04:27:05	48886	48886	168	4.2	0	0	0	1	0	0	1	0	0	0	0.460819
TS01_B_Centre	27180	0	04:31:12	63609	63609	10773	269.325	0	0	0	1	1	0	0	0	1	0	0.399689
TS01_B_Centre	37952	0	04:31:12	63648	63648	2894	72.35	0	0	0	1	1	0	0	0	0	0	0.387725
TS01_B_Centre	40845	0	04:32:01	66538	66538	171	4.275	0	0	0	1	1	0	0	0	0	1	0.369701
TS01_B_Centre	41015	0	04:32:04	66730	66730	2859	71.475	0	0	0	1	1	0	0	0	0	0	0.400856
TS01_B_Centre	43873	0	04:32:52	69587	69587	127	3.175	0	0	0	1	1	0	0	0	0	1	0.434508
TS01_B_Centre	43999	0	04:32:54	69714	69714	2711	67.775	0	0	0	1	1	0	0	0	0	0	0.406434
TS01_B_Centre	46709	0	04:37:12	85158	85158	10779	269.475	0	0	0	1	0	1	0	0	1	0	0.426959
TS01_B_Centre	57487	0	04:38:28	89720	89720	33	0.825	0	0	0	1	0	1	0	0	1	1	0.422691
TS01_B_Centre	57519	0	04:38:29	89751	89751	206	5.15	0	0	0	1	0	1	0	0	0	0	0.406919
TS01_B_Centre	57724	0	04:38:29	89749	89749	204	5.1	0	0	0	1	0	1	0	0	0	0	0.40124
TS01_B_Centre	57927	0	04:38:32	89949	89949	40	1	0	0	0	1	0	1	0	0	0	1	0.448662
TS01_B_Centre	57966	0	04:38:33	89987	89987	157	3.925	0	0	0	1	0	1	0	0	0	0	0.414286
TS01_B_Centre	58122	0	04:38:35	90140	90140	57	1.425	0	0	0	1	0	1	0	0	0	1	0.432299
TS01_B_Centre	58178	0	04:38:42	90529	90529	56	1.4	0	0	0	1	0	1	0	0	0	1	0.447279
TS01_B_Centre	58233	0	04:38:43	90583	90583	154	3.85	0	0	0	1	0	1	0	0	0	0	0.406017
TS01_B_Centre	58386	0	04:38:45	90733	90733	59	1.475	0	0	0	1	0	1	0	0	0	1	0.432403
TS01_B_Centre	58444	0	04:38:46	90789	90789	133	3.325	0	0	0	1	0	1	0	0	0	0	0.429636
TS01_B_Centre	58576	0	04:38:48	90918	90918	54	1.35	0	0	0	1	0	1	0	0	0	1	0.459118
TS01_B_Centre	58629	0	04:38:49	90970	90970	133	3.325	0	0	0	1	0	1	0	0	0	0	0.422591
TS01_B_Centre	58761	0	04:38:51	91101	91101	60	1.5	0	0	0	1	0	1	0	0	0	1	0.449624
TS01_B_Centre	58820	0	04:38:52	91157	91157	130	3.25	0	0	0	1	0	1	0	0	0	0	0.445816
TS01_B_Centre	58949	0	04:38:54	91283	91283	65	1.625	0	0	0	1	0	1	0	0	0	1	0.478374
TS01_B_Centre	59013	0	04:38:55	91346	91346	128	3.2	0	0	0	1	0	1	0	0	0	0	0.41809
TS01_B_Centre	59140	0	04:38:57	91470	91470	72	1.8	0	0	0	1	0	1	0	0	0	1	0.422827
TS01_B_Centre	59211	0	04:38:59	91538	91538	134	3.35	0	0	0	1	0	1	0	0	0	0	0.426571
TS01_B_Centre	59344	0	04:39:04	91865	91865	76	1.9	0	0	0	1	0	1	0	0	0	1	0.44776
TS01_B_Centre	59419	0	04:43:12	106690	106690	10795	269.875	0	1	0	0	0	0	1	0	1	0	0.246882
TS01_B_Centre	70213	0	04:44:14	110408	110408	119	2.975	0	1	0	0	0	0	1	0	0	1	0.242179
TS01_B_Centre	70331	0	04:44:16	110523	110523	200	5	0	1	0	0	0	0	1	0	0	0	0.238836
TS01_B_Centre	70530	0	04:44:19	110724	110724	132	3.3	0	1	0	0	0	0	1	0	0	1	0.256754
TS01_B_Centre	70661	0	04:44:21	110852	110852	205	5.125	0	1	0	0	0	0	1	0	0	0	0.25529
TS01_B_Centre	70865	0	04:44:25	111053	111053	121	3.025	0	1	0	0	0	0	1	0	0	1	0.246802
TS01_B_Centre	70985	0	04:44:27	111172	111172	196	4.9	0	1	0	0	0	0	1	0	0	0	0.245902
TS01_B_Centre	71180	0	04:44:30	111364	111364	92	2.3	0	1	0	0	0	0	1	0	0	1	0.244983
TS01_B_Centre	71271	0	04:44:32	111452	111452	243	6.075	0	1	0	0	0	0	1	0	0	0	0.252237
TS01_B_Centre	71513	0	04:44:36	111693	111693	79	1.975	0	1	0	0	0	0	1	0	0	1	0.22881
TS01_B_Centre	71591	0	04:44:37	111768	111768	236	5.9	0	1	0	0	0	0	1	0	0	0	0.252003
TS01_B_Centre	71826	0	04:44:41	111999	111999	58	1.45	0	1	0	0	0	0	1	0	0	1	0.280085
TS01_B_Centre	71883	0	04:44:42	112052	112052	236	5.9	0	1	0	0	0	0	1	0	0	0	0.244023
TS01_B_Centre	72118	0	04:44:45	112286	112286	93	2.325	0	1	0	0	0	0	1	0	0	1	0.220504
TS01_B_Centre	72210	0	04:44:47	112375	112375	249	6.225	0	1	0	0	0	0	1	0	0	0	0.243205
TS01_B_Centre	72458	0	04:44:51	112620	112620	83	2.075	0	1	0	0	0	0	1	0	0	1	0.276659
TS01_B_Centre	72540	0	04:44:52	112697	112697	238	5.95	0	1	0	0	0	0	1	0	0	0	0.250581
TS01_B_Centre	72777	0	04:44:56	112931	112931	59	1.475	0	1	0	0	0	0	1	0	0	1	0.241287
TS01_B_Centre	72835	0	04:44:57	112988	112988	263	6.575	0	1	0	0	0	0	1	0	0	0	0.251564
TS01_B_Centre	73097	0	04:45:02	113249	113249	97	2.425	0	1	0	0	0	0	1	0	0	1	0.241211
TS01_B_Centre	73193	0	04:45:03	113347	113347	189	4.725	0	1	0	0	0	0	1	0	0	0	0.256819
TS01_B_Centre	73381	0	04:45:06	113532	113532	129	3.225	0	1	0	0	0	0	1	0	0	1	0.258665
TS01_B_Centre	73509	0	04:45:08	113659	113659	206	5.15	0	1	0	0	0	0	1	0	0	0	0.265219
TS01_B_Centre	73714	0	04:49:28	129212	129212	10620	265.5	0	1	0	0	0	1	0	0	1	0	0.246726
TS01_B_Centre	84333	0	04:50:30	132925	132925	82	2.05	0	1	0	0	0	1	0	0	0	1	0.250648
TS01_B_Centre	84414	0	04:50:32	133003	133003	232	5.8	0	1	0	0	0	1	0	0	0	0	0.239399
TS01_B_Centre	84645	0	04:50:36	133233	133233	55	1.375	0	1	0	0	0	1	0	0	0	1	0.261325
TS01_B_Centre	84699	0	04:50:36	133284	133284	215	5.375	0	1	0	0	0	1	0	0	0	0	0.216914
TS01_B_Centre	84913	0	04:50:40	133496	133496	152	3.8	0	1	0	0	0	1	0	0	0	1	0.222692
TS01_B_Centre	85064	0	04:50:42	133644	133644	213	5.325	0	1	0	0	0	1	0	0	0	0	0.22119
TS01_B_Centre	85276	0	04:50:47	133935	133935	230	5.75	0	1	0	0	0	1	0	0	0	0	0.233859
TS01_B_Centre	85505	0	04:50:51	134163	134163	90	2.25	0	1	0	0	0	1	0	0	0	1	0.230935
TS01_B_Centre	85594	0	04:50:53	134249	134249	213	5.325	0	1	0	0	0	1	0	0	0	0	0.232203
TS01_B_Centre	85806	0	04:50:56	134458	134458	116	2.9	0	1	0	0	0	1	0	0	0	1	0.259405
TS01_B_Centre	85921	0	04:50:58	134570	134570	204	5.1	0	1	0	0	0	1	0	0	0	0	0.255853
TS01_B_Centre	86124	0	04:51:01	134772	134772	108	2.7	0	1	0	0	0	1	0	0	0	1	0.269246
TS01_B_Centre	86231	0	04:51:03	134877	134877	205	5.125	0	1	0	0	0	1	0	0	0	0	0.239454
TS01_B_Centre	86435	0	04:51:06	135078	135078	82	2.05	0	1	0	0	0	1	0	0	0	1	0.248409
TS01_B_Centre	86516	0	04:51:08	135158	135158	244	6.1	0	1	0	0	0	1	0	0	0	0	0.236364
TS01_B_Centre	86759	0	04:51:12	135398	135398	51	1.275	0	1	0	0	0	1	0	0	0	1	0.251172
TS01_B_Centre	86809	0	04:51:17	135685	135685	61	1.525	0	1	0	0	0	1	0	0	0	1	0.278027
TS01_B_Centre	86869	0	04:51:18	135738	135738	257	6.425	0	1	0	0	0	1	0	0	0	0	0.241311
TS01_B_Centre	87125	0	04:51:22	135991	135991	67	1.675	0	1	0	0	0	1	0	0	0	1	0.242872
TS01_B_Centre	87191	0	04:55:13	149826	149826	10783	269.575	0	1	0	0	0	0	0	1	1	0	0.259009
TS01_B_Centre	97973	0	04:56:14	153475	153475	168	4.2	0	1	0	0	0	0	0	1	0	1	0.269479
TS01_B_Centre	98140	0	04:56:17	153641	153641	168	4.2	0	1	0	0	0	0	0	1	0	0	0.264053
TS01_B_Centre	98307	0	04:56:20	153805	153805	118	2.95	0	1	0	0	0	0	0	1	0	1	0.27605
TS01_B_Centre	98424	0	04:56:21	153919	153919	184	4.6	0	1	0	0	0	0	0	1	0	0	0.278252
TS01_B_Centre	98607	0	04:56:25	154101	154101	129	3.225	0	1	0	0	0	0	0	1	0	1	0.271984
TS01_B_Centre	98735	0	04:56:27	154226	154226	201	5.025	0	1	0	0	0	0	0	1	0	0	0.286034
TS01_B_Centre	98935	0	04:56:30	154423	154423	124	3.1	0	1	0	0	0	0	0	1	0	1	0.251653
TS01_B_Centre	99058	0	04:56:32	154543	154543	178	4.45	0	1	0	0	0	0	0	1	0	0	0.25471
TS01_B_Centre	99235	0	04:56:35	154719	154719	129	3.225	0	1	0	0	0	0	0	1	0	1	0.22554
TS01_B_Centre	99363	0	04:56:37	154844	154844	209	5.225	0	1	0	0	0	0	0	1	0	0	0.273186
TS01_B_Centre	99571	0	04:56:40	155049	155049	133	3.325	0	1	0	0	0	0	0	1	0	1	0.240658
TS01_B_Centre	99703	0	04:56:43	155178	155178	165	4.125	0	1	0	0	0	0	0	1	0	0	0.254965
TS01_B_Centre	99867	0	04:56:45	155339	155339	137	3.425	0	1	0	0	0	0	0	1	0	1	0.236632
TS01_B_Centre	100003	0	04:56:47	155472	155472	211	5.275	0	1	0	0	0	0	0	1	0	0	0.265758
TS01_B_Centre	100213	0	04:56:51	155679	155679	135	3.375	0	1	0	0	0	0	0	1	0	1	0.261817
TS01_B_Centre	100347	0	04:56:53	155810	155810	180	4.5	0	1	0	0	0	0	0	1	0	0	0.274642
TS01_B_Centre	100526	0	04:56:56	155988	155988	112	2.8	0	1	0	0	0	0	0	1	0	1	0.251423
TS01_B_Centre	100637	0	04:56:58	156098	156098	203	5.075	0	1	0	0	0	0	0	1	0	0	0.277202
TS01_B_Centre	100839	0	04:57:01	156299	156299	137	3.425	0	1	0	0	0	0	0	1	0	1	0.233217
TS01_B_Centre	100975	0	04:57:03	156432	156432	168	4.2	0	1	0	0	0	0	0	1	0	0	0.28048
TS01_B_Centre	101142	0	04:57:06	156596	156596	126	3.15	0	1	0	0	0	0	0	1	0	1	0.277725
TS01_B_Centre	101267	0	04:57:08	156720	156720	179	4.475	0	1	0	0	0	0	0	1	0	0	0.260513
TS01_B_Centre	101445	0	04:57:11	156895	156895	167	4.175	0	1	0	0	0	0	0	1	0	1	0.250253
TS01_B_Centre	101611	0	05:01:28	172281	172281	9650	241.25	0	1	0	0	1	0	0	0	1	0	0.232374
TS01_B_Centre	111260	0	05:01:29	172289	172289	4611	115.275	0	1	0	0	1	0	0	0	0	0	0.231071
TS01_B_Centre	115870	0	05:02:46	176901	176901	136	3.4	0	1	0	0	1	0	0	0	0	1	0.242674
TS01_B_Centre	116005	0	05:02:48	177038	177038	4545	113.625	0	1	0	0	1	0	0	0	0	0	0.232089
TS01_B_Centre	120549	0	05:04:04	181578	181578	117	2.925	0	1	0	0	1	0	0	0	0	1	0.244808
TS01_B_Centre	120665	0	05:07:12	192814	192814	10782	269.55	1	0	0	0	0	1	0	0	1	0	0.193694
TS01_B_Centre	131446	0	05:08:14	196519	196519	161	4.025	1	0	0	0	0	1	0	0	0	1	0.185266
TS01_B_Centre	131606	0	05:08:16	196676	196676	311	7.775	1	0	0	0	0	1	0	0	0	0	0.186738
TS01_B_Centre	131916	0	05:08:21	196985	196985	93	2.325	1	0	0	0	0	1	0	0	0	1	0.187967
TS01_B_Centre	132008	0	05:08:23	197076	197076	335	8.375	1	0	0	0	0	1	0	0	0	0	0.197318
TS01_B_Centre	132342	0	05:08:29	197409	197409	89	2.225	1	0	0	0	0	1	0	0	0	1	0.179185
TS01_B_Centre	132430	0	05:08:30	197494	197494	309	7.725	1	0	0	0	0	1	0	0	0	0	0.196998
TS01_B_Centre	132738	0	05:08:36	197881	197881	375	9.375	1	0	0	0	0	1	0	0	0	0	0.196124
TS01_B_Centre	133112	0	05:08:43	198252	198252	83	2.075	1	0	0	0	0	1	0	0	0	1	0.157364
TS01_B_Centre	133194	0	05:08:44	198331	198331	321	8.025	1	0	0	0	0	1	0	0	0	0	0.188239
TS01_B_Centre	133514	0	05:08:49	198648	198648	95	2.375	1	0	0	0	0	1	0	0	0	1	0.185861
TS01_B_Centre	133608	0	05:08:51	198742	198742	372	9.3	1	0	0	0	0	1	0	0	0	0	0.198323
TS01_B_Centre	133979	0	05:08:57	199110	199110	61	1.525	1	0	0	0	0	1	0	0	0	1	0.165519
TS01_B_Centre	134039	0	05:08:58	199167	199167	293	7.325	1	0	0	0	0	1	0	0	0	0	0.188101
TS01_B_Centre	134331	0	05:09:03	199460	199460	122	3.05	1	0	0	0	0	1	0	0	0	1	0.194372
TS01_B_Centre	134452	0	05:09:05	199578	199578	333	8.325	1	0	0	0	0	1	0	0	0	0	0.194117
TS01_B_Centre	134784	0	05:13:12	214366	214366	10788	269.7	1	0	0	0	1	0	0	0	1	0	0.179983
TS01_B_Centre	145571	0	05:13:12	214369	214369	6232	155.8	1	0	0	0	1	0	0	0	0	0	0.179178
TS01_B_Centre	151802	0	05:14:56	220592	220592	183	4.575	1	0	0	0	1	0	0	0	0	1	0.180688
TS01_B_Centre	151984	0	05:14:59	220777	220777	4377	109.425	1	0	0	0	1	0	0	0	0	0	0.180951
TS01_B_Centre	156360	0	05:19:12	235902	235902	10759	268.975	1	0	0	0	0	0	0	1	1	0	0.190678
TS01_B_Centre	167118	0	05:20:14	239593	239593	135	3.375	1	0	0	0	0	0	0	1	0	1	0.165449
TS01_B_Centre	167252	0	05:20:16	239726	239726	331	8.275	1	0	0	0	0	0	0	1	0	0	0.201393
TS01_B_Centre	167582	0	05:20:22	240055	240055	156	3.9	1	0	0	0	0	0	0	1	0	1	0.205672
TS01_B_Centre	167737	0	05:20:24	240207	240207	218	5.45	1	0	0	0	0	0	0	1	0	0	0.205238
TS01_B_Centre	167954	0	05:20:28	240421	240421	176	4.4	1	0	0	0	0	0	0	1	0	1	0.167939
TS01_B_Centre	168129	0	05:20:31	240593	240593	259	6.475	1	0	0	0	0	0	0	1	0	0	0.192048
TS01_B_Centre	168387	0	05:20:35	240850	240850	178	4.45	1	0	0	0	0	0	0	1	0	1	0.170238
TS01_B_Centre	168564	0	05:20:38	241024	241024	258	6.45	1	0	0	0	0	0	0	1	0	0	0.205618
TS01_B_Centre	168821	0	05:20:42	241278	241278	171	4.275	1	0	0	0	0	0	0	1	0	1	0.17656
TS01_B_Centre	168991	0	05:20:45	241445	241445	254	6.35	1	0	0	0	0	0	0	1	0	0	0.210322
TS01_B_Centre	169244	0	05:20:49	241695	241695	167	4.175	1	0	0	0	0	0	0	1	0	1	0.172237
TS01_B_Centre	169410	0	05:20:52	241858	241858	260	6.5	1	0	0	0	0	0	0	1	0	0	0.19937
TS01_B_Centre	169669	0	05:20:56	242116	242116	170	4.25	1	0	0	0	0	0	0	1	0	1	0.176411
TS01_B_Centre	169838	0	05:20:59	242282	242282	257	6.425	1	0	0	0	0	0	0	1	0	0	0.192084
TS01_B_Centre	170094	0	05:21:03	242535	242535	129	3.225	1	0	0	0	0	0	0	1	0	1	0.151537
TS01_B_Centre	170222	0	05:21:05	242662	242662	296	7.4	1	0	0	0	0	0	0	1	0	0	0.19415
TS01_B_Centre	170517	0	05:21:10	242956	242956	135	3.375	1	0	0	0	0	0	0	1	0	1	0.150549
TS01_B_Centre	170651	0	05:25:12	257417	257417	10732	268.3	1	0	0	0	0	0	1	0	1	0	0.194251
TS01_B_Centre	181382	0	05:26:13	261101	261101	144	3.6	1	0	0	0	0	0	1	0	0	1	0.175489
TS01_B_Centre	181525	0	05:26:16	261245	261245	294	7.35	1	0	0	0	0	0	1	0	0	0	0.194043
TS01_B_Centre	181818	0	05:26:21	261537	261537	134	3.35	1	0	0	0	0	0	1	0	0	1	0.174427
TS01_B_Centre	181951	0	05:26:23	261667	261667	319	7.975	1	0	0	0	0	0	1	0	0	0	0.20362
TS01_B_Centre	182269	0	05:26:23	261667	261667	319	7.975	1	0	0	0	0	0	1	0	0	0	0.20362
TS01_B_Centre	182587	0	05:26:28	261982	261982	119	2.975	1	0	0	0	0	0	1	0	0	1	0.18264
TS01_B_Centre	182705	0	05:26:30	262097	262097	309	7.725	1	0	0	0	0	0	1	0	0	0	0.193744
TS01_B_Centre	183013	0	05:26:35	262402	262402	97	2.425	1	0	0	0	0	0	1	0	0	1	0.184141
TS01_B_Centre	183109	0	05:26:36	262485	262485	345	8.625	1	0	0	0	0	0	1	0	0	0	0.199003
TS01_B_Centre	183453	0	05:26:42	262826	262826	142	3.55	1	0	0	0	0	0	1	0	0	1	0.192952
TS01_B_Centre	183594	0	05:26:44	262964	262964	288	7.2	1	0	0	0	0	0	1	0	0	0	0.20417
TS01_B_Centre	183881	0	05:26:49	263248	263248	130	3.25	1	0	0	0	0	0	1	0	0	1	0.185621
TS01_B_Centre	184010	0	05:26:51	263376	263376	311	7.775	1	0	0	0	0	0	1	0	0	0	0.204327
TS01_B_Centre	184320	0	05:26:56	263683	263683	123	3.075	1	0	0	0	0	0	1	0	0	1	0.190456
TS01_B_Centre	184442	0	05:26:58	263804	263804	319	7.975	1	0	0	0	0	0	1	0	0	0	0.193719
TS01_B_Centre	184760	0	05:27:03	264087	264087	99	2.475	1	0	0	0	0	0	1	0	0	1	0.174987
TS01_B_Centre	184858	0	05:27:05	264182	264182	315	7.875	1	0	0	0	0	0	1	0	0	0	0.187383
TS01_B_Centre	185172	0	05:31:13	279015	279015	10810	270.25	0	0	1	0	0	0	1	0	1	0	0.34278
TS01_B_Centre	195981	0	05:32:15	282746	282746	110	2.75	0	0	1	0	0	0	1	0	0	1	0.290003
TS01_B_Centre	196090	0	05:32:17	282854	282854	127	3.175	0	0	1	0	0	0	1	0	0	0	0.358276
TS01_B_Centre	196216	0	05:32:19	282977	282977	66	1.65	0	0	1	0	0	0	1	0	0	1	0.348794
TS01_B_Centre	196281	0	05:32:20	283043	283043	155	3.875	0	0	1	0	0	0	1	0	0	0	0.330858
TS01_B_Centre	196435	0	05:32:23	283196	283196	112	2.8	0	0	1	0	0	0	1	0	0	1	0.269162
TS01_B_Centre	196546	0	05:32:24	283304	283304	134	3.35	0	0	1	0	0	0	1	0	0	0	0.368603
TS01_B_Centre	196679	0	05:32:27	283436	283436	80	2	0	0	1	0	0	0	1	0	0	1	0.349909
TS01_B_Centre	196758	0	05:32:28	283512	283512	155	3.875	0	0	1	0	0	0	1	0	0	0	0.365333
TS01_B_Centre	196912	0	05:32:30	283663	283663	138	3.45	0	0	1	0	0	0	1	0	0	1	0.357994
TS01_B_Centre	197049	0	05:32:33	283799	283799	167	4.175	0	0	1	0	0	0	1	0	0	0	0.357251
TS01_B_Centre	197215	0	05:32:35	283964	283964	68	1.7	0	0	1	0	0	0	1	0	0	1	0.357524
TS01_B_Centre	197282	0	05:32:37	284028	284028	134	3.35	0	0	1	0	0	0	1	0	0	0	0.348745
TS01_B_Centre	197415	0	05:32:39	284158	284158	118	2.95	0	0	1	0	0	0	1	0	0	1	0.32521
TS01_B_Centre	197532	0	05:32:41	284274	284274	153	3.825	0	0	1	0	0	0	1	0	0	0	0.339502
TS01_B_Centre	197684	0	05:32:43	284423	284423	74	1.85	0	0	1	0	0	0	1	0	0	1	0.338259
TS01_B_Centre	197757	0	05:32:44	284497	284497	166	4.15	0	0	1	0	0	0	1	0	0	0	0.365375
TS01_B_Centre	197922	0	05:32:47	284661	284661	66	1.65	0	0	1	0	0	0	1	0	0	1	0.303305
TS01_B_Centre	197987	0	05:32:48	284722	284722	174	4.35	0	0	1	0	0	0	1	0	0	0	0.343845
TS01_B_Centre	198160	0	05:32:51	284894	284894	58	1.45	0	0	1	0	0	0	1	0	0	1	0.390128
TS01_B_Centre	198217	0	05:32:52	284945	284945	174	4.35	0	0	1	0	0	0	1	0	0	0	0.338994
TS01_B_Centre	198390	0	05:32:55	285115	285115	74	1.85	0	0	1	0	0	0	1	0	0	1	0.313724
TS01_B_Centre	198463	0	05:32:56	285185	285185	161	4.025	0	0	1	0	0	0	1	0	0	0	0.359518
TS01_B_Centre	198623	0	05:32:59	285344	285344	93	2.325	0	0	1	0	0	0	1	0	0	1	0.373628
TS01_B_Centre	198715	0	05:33:00	285435	285435	135	3.375	0	0	1	0	0	0	1	0	0	0	0.339601
TS01_B_Centre	198849	0	05:33:02	285566	285566	76	1.9	0	0	1	0	0	0	1	0	0	1	0.342822
TS01_B_Centre	198924	0	05:33:03	285638	285638	203	5.075	0	0	1	0	0	0	1	0	0	0	0.322802
TS01_B_Centre	199126	0	05:33:07	285837	285837	96	2.4	0	0	1	0	0	0	1	0	0	1	0.309092
TS01_B_Centre	199221	0	05:33:08	285931	285931	132	3.3	0	0	1	0	0	0	1	0	0	0	0.367575
TS01_B_Centre	199352	0	05:33:10	286059	286059	113	2.825	0	0	1	0	0	0	1	0	0	1	0.286322
TS01_B_Centre	199464	0	05:37:13	300538	300538	10811	270.275	0	0	1	0	0	1	0	0	1	0	0.353193
TS01_B_Centre	210274	0	05:38:15	304265	304265	63	1.575	0	0	1	0	0	1	0	0	0	1	0.34258
TS01_B_Centre	210336	0	05:38:16	304326	304326	157	3.925	0	0	1	0	0	1	0	0	0	0	0.35983
TS01_B_Centre	210492	0	05:38:18	304479	304479	88	2.2	0	0	1	0	0	1	0	0	0	1	0.392174
TS01_B_Centre	210579	0	05:38:20	304567	304567	161	4.025	0	0	1	0	0	1	0	0	0	0	0.350482
TS01_B_Centre	210739	0	05:38:23	304726	304726	51	1.275	0	0	1	0	0	1	0	0	0	1	0.407852
TS01_B_Centre	210789	0	05:38:23	304773	304773	210	5.25	0	0	1	0	0	1	0	0	0	0	0.338033
TS01_B_Centre	210998	0	05:38:27	304979	304979	57	1.425	0	0	1	0	0	1	0	0	0	1	0.401254
TS01_B_Centre	211054	0	05:38:48	306229	306229	199	4.975	0	0	1	0	0	1	0	0	0	0	0.289827
TS01_B_Centre	211252	0	05:38:51	306426	306426	55	1.375	0	0	1	0	0	1	0	0	0	1	0.370443
TS01_B_Centre	211306	0	05:38:52	306477	306477	192	4.8	0	0	1	0	0	1	0	0	0	0	0.353394
TS01_B_Centre	211497	0	05:38:59	306897	306897	39	0.975	0	0	1	0	0	1	0	0	0	1	0.285606
TS01_B_Centre	211535	0	05:39:00	306932	306932	204	5.1	0	0	1	0	0	1	0	0	0	0	0.362614
TS01_B_Centre	211738	0	05:39:03	307132	307132	43	1.075	0	0	1	0	0	1	0	0	0	1	0.312686
TS01_B_Centre	211780	0	05:39:04	307171	307171	204	5.1	0	0	1	0	0	1	0	0	0	0	0.360055
TS01_B_Centre	211983	0	05:39:07	307373	307373	50	1.25	0	0	1	0	0	1	0	0	0	1	0.33093
TS01_B_Centre	212032	0	05:39:08	307458	307458	159	3.975	0	0	1	0	0	1	0	0	0	0	0.342909
TS01_B_Centre	212190	0	05:39:11	307613	307613	86	2.15	0	0	1	0	0	1	0	0	0	1	0.305991
TS01_B_Centre	212275	0	05:43:12	322025	322025	10795	269.875	0	0	1	0	0	0	0	1	1	0	0.376919
TS01_B_Centre	223069	0	05:44:15	325802	325802	82	2.05	0	0	1	0	0	0	0	1	0	1	0.379886
TS01_B_Centre	223150	0	05:44:16	325880	325880	135	3.375	0	0	1	0	0	0	0	1	0	0	0.408715
TS01_B_Centre	223284	0	05:44:18	326011	326011	120	3	0	0	1	0	0	0	0	1	0	1	0.406394
TS01_B_Centre	223403	0	05:44:20	326127	326127	135	3.375	0	0	1	0	0	0	0	1	0	0	0.417954
TS01_B_Centre	223537	0	05:44:23	326258	326258	113	2.825	0	0	1	0	0	0	0	1	0	1	0.351192
TS01_B_Centre	223649	0	05:44:24	326369	326369	126	3.15	0	0	1	0	0	0	0	1	0	0	0.398057
TS01_B_Centre	223774	0	05:44:26	326491	326491	96	2.4	0	0	1	0	0	0	0	1	0	1	0.339769
TS01_B_Centre	223869	0	05:44:28	326585	326585	164	4.1	0	0	1	0	0	0	0	1	0	0	0.340178
TS01_B_Centre	224032	0	05:44:31	326745	326745	108	2.7	0	0	1	0	0	0	0	1	0	1	0.356311
TS01_B_Centre	224139	0	05:44:32	326849	326849	126	3.15	0	0	1	0	0	0	0	1	0	0	0.403047
TS01_B_Centre	224264	0	05:44:35	326971	326971	123	3.075	0	0	1	0	0	0	0	1	0	1	0.325233
TS01_B_Centre	224386	0	05:44:37	327090	327090	141	3.525	0	0	1	0	0	0	0	1	0	0	0.410985
TS01_B_Centre	224526	0	05:44:39	327227	327227	104	2.6	0	0	1	0	0	0	0	1	0	1	0.348436
TS01_B_Centre	224629	0	05:44:40	327327	327327	129	3.225	0	0	1	0	0	0	0	1	0	0	0.406633
TS01_B_Centre	224757	0	05:44:44	327566	327566	168	4.2	0	0	1	0	0	0	0	1	0	0	0.409745
TS01_B_Centre	224924	0	05:44:47	327730	327730	71	1.775	0	0	1	0	0	0	0	1	0	1	0.281665
TS01_B_Centre	224994	0	05:44:48	327797	327797	160	4	0	0	1	0	0	0	0	1	0	0	0.389116
TS01_B_Centre	225153	0	05:44:51	327953	327953	114	2.85	0	0	1	0	0	0	0	1	0	1	0.382367
TS01_B_Centre	225266	0	05:44:53	328065	328065	145	3.625	0	0	1	0	0	0	0	1	0	0	0.40888
TS01_B_Centre	225410	0	05:44:55	328206	328206	116	2.9	0	0	1	0	0	0	0	1	0	1	0.293604
TS01_B_Centre	225525	0	05:44:57	328318	328318	141	3.525	0	0	1	0	0	0	0	1	0	0	0.440086
TS01_B_Centre	225665	0	05:44:59	328455	328455	70	1.75	0	0	1	0	0	0	0	1	0	1	0.280019
TS01_B_Centre	225734	0	05:45:00	328521	328521	143	3.575	0	0	1	0	0	0	0	1	0	0	0.389158
TS01_B_Centre	225876	0	05:45:03	328662	328662	106	2.65	0	0	1	0	0	0	0	1	0	1	0.41759
TS01_B_Centre	225981	0	05:45:05	328766	328766	141	3.525	0	0	1	0	0	0	0	1	0	0	0.382162
TS01_B_Centre	226121	0	05:45:07	328919	328919	84	2.1	0	0	1	0	0	0	0	1	0	1	0.291083
TS01_B_Centre	226204	0	05:45:08	328999	328999	176	4.4	0	0	1	0	0	0	0	1	0	0	0.444369
TS01_B_Centre	226379	0	05:49:13	343627	343627	10768	269.2	0	0	1	0	1	0	0	0	1	0	0.339773
TS01_B_Centre	237146	0	05:49:13	343642	343642	888	22.2	0	0	1	0	1	0	0	0	0	0	0.322221
TS01_B_Centre	238033	0	05:49:30	344650	344650	1295	32.375	0	0	1	0	1	0	0	0	0	0	0.338764
TS01_B_Centre	239327	0	05:49:53	346036	346036	988	24.7	0	0	1	0	1	0	0	0	0	0	0.339759
TS01_B_Centre	240314	0	05:50:10	347043	347043	174	4.35	0	0	1	0	1	0	0	0	0	1	0.392495
TS01_B_Centre	240487	0	05:50:13	347215	347215	1137	28.425	0	0	1	0	1	0	0	0	0	0	0.341116
TS01_B_Centre	241623	0	05:50:33	348443	348443	2210	55.25	0	0	1	0	1	0	0	0	0	0	0.336417
TS01_B_Centre	243832	0	05:51:10	350651	350651	181	4.525	0	0	1	0	1	0	0	0	0	1	0.387017
TS01_B_Centre	244012	0	05:51:13	350818	350818	667	16.675	0	0	1	0	1	0	0	0	0	0	0.358906
TS01_B_Centre	244678	0	05:51:28	351726	351726	2495	62.375	0	0	1	0	1	0	0	0	0	0	0.336319
TS02_B_Centre	0	0	03:04:44	14577	14577	10781	269.525	0	0	1	0	0	1	0	0	1	0	0.316254
TS02_B_Centre	10780	0	03:05:44	18146	18146	137	3.425	0	0	1	0	0	1	0	0	0	1	0.288687
TS02_B_Centre	10916	0	03:05:46	18281	18281	186	4.65	0	0	1	0	0	1	0	0	0	0	0.305998
TS02_B_Centre	11101	0	03:05:49	18465	18465	62	1.55	0	0	1	0	0	1	0	0	0	1	0.347316
TS02_B_Centre	11162	0	03:05:50	18525	18525	160	4	0	0	1	0	0	1	0	0	0	0	0.308867
TS02_B_Centre	11321	0	03:05:53	18679	18679	81	2.025	0	0	1	0	0	1	0	0	0	1	0.326599
TS02_B_Centre	11401	0	03:05:54	18758	18758	137	3.425	0	0	1	0	0	1	0	0	0	0	0.310373
TS02_B_Centre	11537	0	03:05:56	18893	18893	119	2.975	0	0	1	0	0	1	0	0	0	1	0.342699
TS02_B_Centre	11655	0	03:05:58	19010	19010	133	3.325	0	0	1	0	0	1	0	0	0	0	0.328946
TS02_B_Centre	11787	0	03:06:00	19137	19137	122	3.05	0	0	1	0	0	1	0	0	0	1	0.336297
TS02_B_Centre	11908	0	03:06:02	19257	19257	92	2.3	0	0	1	0	0	1	0	0	0	0	0.34048
TS02_B_Centre	11999	0	03:06:04	19347	19347	134	3.35	0	0	1	0	0	1	0	0	0	1	0.345119
TS02_B_Centre	12132	0	03:06:06	19479	19479	145	3.625	0	0	1	0	0	1	0	0	0	0	0.304033
TS02_B_Centre	12276	0	03:06:08	19620	19620	87	2.175	0	0	1	0	0	1	0	0	0	1	0.348817
TS02_B_Centre	12362	0	03:06:10	19705	19705	197	4.925	0	0	1	0	0	1	0	0	0	0	0.315843
TS02_B_Centre	12558	0	03:06:13	19900	19900	60	1.5	0	0	1	0	0	1	0	0	0	1	0.400018
TS02_B_Centre	12617	0	03:06:14	19958	19958	144	3.6	0	0	1	0	0	1	0	0	0	0	0.324521
TS02_B_Centre	12760	0	03:06:16	20100	20100	57	1.425	0	0	1	0	0	1	0	0	0	1	0.340223
TS02_B_Centre	12816	0	03:06:17	20155	20155	171	4.275	0	0	1	0	0	1	0	0	0	0	0.321695
TS02_B_Centre	12986	0	03:06:20	20324	20324	60	1.5	0	0	1	0	0	1	0	0	0	1	0.353958
TS02_B_Centre	13045	0	03:06:21	20382	20382	189	4.725	0	0	1	0	0	1	0	0	0	0	0.319479
TS02_B_Centre	13233	0	03:06:24	20569	20569	94	2.35	0	0	1	0	0	1	0	0	0	1	0.310857
TS02_B_Centre	13326	0	03:06:26	20661	20661	124	3.1	0	0	1	0	0	1	0	0	0	0	0.330175
TS02_B_Centre	13449	0	03:06:28	20783	20783	103	2.575	0	0	1	0	0	1	0	0	0	1	0.280474
TS02_B_Centre	13551	0	03:06:30	20884	20884	163	4.075	0	0	1	0	0	1	0	0	0	0	0.283212
TS02_B_Centre	13713	0	03:06:32	21045	21045	119	2.975	0	0	1	0	0	1	0	0	0	1	0.278989
TS02_B_Centre	13831	0	03:06:34	21162	21162	165	4.125	0	0	1	0	0	1	0	0	0	0	0.288787
TS02_B_Centre	13995	0	03:06:37	21325	21325	79	1.975	0	0	1	0	0	1	0	0	0	1	0.30604
TS02_B_Centre	14073	0	03:06:38	21402	21402	172	4.3	0	0	1	0	0	1	0	0	0	0	0.311855
TS02_B_Centre	14244	0	03:06:41	21572	21572	76	1.9	0	0	1	0	0	1	0	0	0	1	0.315589
TS02_B_Centre	14319	0	03:06:42	21646	21646	144	3.6	0	0	1	0	0	1	0	0	0	0	0.303721
TS02_B_Centre	14462	0	03:10:45	36169	36169	10770	269.25	0	0	1	0	0	0	1	0	1	0	0.348041
TS02_B_Centre	25231	0	03:11:44	39729	39729	158	3.95	0	0	1	0	0	0	1	0	0	0	0.327145
TS02_B_Centre	25388	0	03:11:47	39885	39885	49	1.225	0	0	1	0	0	0	1	0	0	1	0.288228
TS02_B_Centre	25436	0	03:11:48	39932	39932	192	4.8	0	0	1	0	0	0	1	0	0	0	0.325039
TS02_B_Centre	25627	0	03:11:51	40122	40122	66	1.65	0	0	1	0	0	0	1	0	0	1	0.256986
TS02_B_Centre	25692	0	03:11:52	40186	40186	190	4.75	0	0	1	0	0	0	1	0	0	0	0.333164
TS02_B_Centre	25881	0	03:11:55	40374	40374	82	2.05	0	0	1	0	0	0	1	0	0	1	0.31999
TS02_B_Centre	25962	0	03:11:56	40454	40454	143	3.575	0	0	1	0	0	0	1	0	0	0	0.347206
TS02_B_Centre	26104	0	03:11:59	40595	40595	70	1.75	0	0	1	0	0	0	1	0	0	1	0.317623
TS02_B_Centre	26173	0	03:12:00	40663	40663	181	4.525	0	0	1	0	0	0	1	0	0	0	0.349896
TS02_B_Centre	26353	0	03:12:03	40838	40838	110	2.75	0	0	1	0	0	0	1	0	0	1	0.33252
TS02_B_Centre	26462	0	03:12:05	40946	40946	165	4.125	0	0	1	0	0	0	1	0	0	0	0.347219
TS02_B_Centre	26626	0	03:12:07	41110	41110	94	2.35	0	0	1	0	0	0	1	0	0	1	0.367195
TS02_B_Centre	26719	0	03:12:09	41202	41202	114	2.85	0	0	1	0	0	0	1	0	0	0	0.370242
TS02_B_Centre	26832	0	03:12:11	41314	41314	72	1.8	0	0	1	0	0	0	1	0	0	1	0.326378
TS02_B_Centre	26903	0	03:12:12	41384	41384	184	4.6	0	0	1	0	0	0	1	0	0	0	0.350279
TS02_B_Centre	27086	0	03:12:15	41566	41566	87	2.175	0	0	1	0	0	0	1	0	0	1	0.349487
TS02_B_Centre	27172	0	03:12:16	41651	41651	151	3.775	0	0	1	0	0	0	1	0	0	0	0.361906
TS02_B_Centre	27322	0	03:12:19	41787	41787	84	2.1	0	0	1	0	0	0	1	0	0	1	0.299828
TS02_B_Centre	27405	0	03:12:20	41868	41868	178	4.45	0	0	1	0	0	0	1	0	0	0	0.335642
TS02_B_Centre	27582	0	03:12:23	42044	42044	79	1.975	0	0	1	0	0	0	1	0	0	1	0.275187
TS02_B_Centre	27660	0	03:12:24	42121	42121	159	3.975	0	0	1	0	0	0	1	0	0	0	0.404176
TS02_B_Centre	27818	0	03:12:27	42278	42278	79	1.975	0	0	1	0	0	0	1	0	0	1	0.314447
TS02_B_Centre	27896	0	03:12:28	42363	42363	139	3.475	0	0	1	0	0	0	1	0	0	0	0.350335
TS02_B_Centre	28034	0	03:12:30	42494	42494	109	2.725	0	0	1	0	0	0	1	0	0	1	0.329217
TS02_B_Centre	28142	0	03:12:32	42601	42601	140	3.5	0	0	1	0	0	0	1	0	0	0	0.379458
TS02_B_Centre	28281	0	03:12:35	42739	42739	101	2.525	0	0	1	0	0	0	1	0	0	1	0.347637
TS02_B_Centre	28381	0	03:12:36	42838	42838	145	3.625	0	0	1	0	0	0	1	0	0	0	0.354733
TS02_B_Centre	28525	0	03:12:39	42981	42981	89	2.225	0	0	1	0	0	0	1	0	0	1	0.312636
TS02_B_Centre	28613	0	03:12:40	43068	43068	141	3.525	0	0	1	0	0	0	1	0	0	0	0.368445
TS02_B_Centre	28753	0	03:12:42	43212	43212	68	1.7	0	0	1	0	0	0	1	0	0	1	0.308506
TS02_B_Centre	28820	0	03:12:44	43278	43278	188	4.7	0	0	1	0	0	0	1	0	0	0	0.356431
TS02_B_Centre	39781	0	03:16:43	57642	57642	10792	269.8	0	0	1	0	0	0	0	1	1	0	0.379394
TS02_B_Centre	50572	0	03:17:45	61303	61303	106	2.65	0	0	1	0	0	0	0	1	0	1	0.313467
TS02_B_Centre	50677	0	03:17:46	61407	61407	143	3.575	0	0	1	0	0	0	0	1	0	0	0.404304
TS02_B_Centre	50819	0	03:17:49	61548	61548	106	2.65	0	0	1	0	0	0	0	1	0	1	0.295289
TS02_B_Centre	50924	0	03:17:50	61652	61652	156	3.9	0	0	1	0	0	0	0	1	0	0	0.400843
TS02_B_Centre	51079	0	03:17:53	61806	61806	80	2	0	0	1	0	0	0	0	1	0	1	0.325813
TS02_B_Centre	51158	0	03:17:54	61884	61884	140	3.5	0	0	1	0	0	0	0	1	0	0	0.397059
TS02_B_Centre	51297	0	03:17:57	62022	62022	103	2.575	0	0	1	0	0	0	0	1	0	1	0.307572
TS02_B_Centre	51399	0	03:17:58	62123	62123	130	3.25	0	0	1	0	0	0	0	1	0	0	0.44568
TS02_B_Centre	51528	0	03:18:00	62251	62251	115	2.875	0	0	1	0	0	0	0	1	0	1	0.367014
TS02_B_Centre	51642	0	03:18:02	62364	62364	134	3.35	0	0	1	0	0	0	0	1	0	0	0.424948
TS02_B_Centre	51775	0	03:18:05	62496	62496	109	2.725	0	0	1	0	0	0	0	1	0	1	0.386115
TS02_B_Centre	51883	0	03:18:06	62603	62603	140	3.5	0	0	1	0	0	0	0	1	0	0	0.430457
TS02_B_Centre	52022	0	03:18:09	62741	62741	102	2.55	0	0	1	0	0	0	0	1	0	1	0.330769
TS02_B_Centre	52123	0	03:18:10	62841	62841	125	3.125	0	0	1	0	0	0	0	1	0	0	0.41787
TS02_B_Centre	52247	0	03:18:12	62964	62964	118	2.95	0	0	1	0	0	0	0	1	0	1	0.279564
TS02_B_Centre	52364	0	03:18:14	63080	63080	165	4.125	0	0	1	0	0	0	0	1	0	0	0.404364
TS02_B_Centre	52528	0	03:18:17	63243	63243	96	2.4	0	0	1	0	0	0	0	1	0	1	0.385442
TS02_B_Centre	52623	0	03:18:19	63337	63337	122	3.05	0	0	1	0	0	0	0	1	0	0	0.390145
TS02_B_Centre	52744	0	03:18:21	63457	63457	102	2.55	0	0	1	0	0	0	0	1	0	1	0.3482
TS02_B_Centre	52845	0	03:18:22	63560	63560	178	4.45	0	0	1	0	0	0	0	1	0	0	0.393837
TS02_B_Centre	53022	0	03:18:25	63736	63736	84	2.1	0	0	1	0	0	0	0	1	0	1	0.400467
TS02_B_Centre	53105	0	03:18:27	63818	63818	130	3.25	0	0	1	0	0	0	0	1	0	0	0.406625
TS02_B_Centre	53234	0	03:18:29	63946	63946	112	2.8	0	0	1	0	0	0	0	1	0	1	0.293303
TS02_B_Centre	53345	0	03:18:31	64056	64056	184	4.6	0	0	1	0	0	0	0	1	0	0	0.395313
TS02_B_Centre	53528	0	03:18:34	64238	64238	93	2.325	0	0	1	0	0	0	0	1	0	1	0.428976
TS02_B_Centre	53620	0	03:18:35	64329	64329	131	3.275	0	0	1	0	0	0	0	1	0	0	0.460032
TS02_B_Centre	53750	0	03:18:37	64458	64458	96	2.4	0	0	1	0	0	0	0	1	0	1	0.342961
TS02_B_Centre	53845	0	03:18:39	64552	64552	115	2.875	0	0	1	0	0	0	0	1	0	0	0.499079
TS02_B_Centre	53959	0	03:18:41	64665	64665	103	2.575	0	0	1	0	0	0	0	1	0	1	0.406293
TS02_B_Centre	54061	0	03:18:42	64766	64766	121	3.025	0	0	1	0	0	0	0	1	0	0	0.416695
TS02_B_Centre	54181	0	03:22:45	79277	79277	10787	269.675	0	0	1	0	1	0	0	0	1	0	0.311009
TS02_B_Centre	64967	0	03:22:45	79277	79277	3465	86.625	0	0	1	0	1	0	0	0	0	0	0.303576
TS02_B_Centre	68431	0	03:23:43	82740	82740	128	3.2	0	0	1	0	1	0	0	0	0	1	0.291675
TS02_B_Centre	68558	0	03:23:45	82866	82866	3547	88.675	0	0	1	0	1	0	0	0	0	0	0.31494
TS02_B_Centre	72104	0	03:24:44	86423	86423	141	3.525	0	0	1	0	1	0	0	0	0	1	0.272447
TS02_B_Centre	72244	0	03:24:46	86562	86562	3502	87.55	0	0	1	0	1	0	0	0	0	0	0.316951
TS02_B_Centre	75745	0	03:28:43	100699	100699	10813	270.325	0	1	0	0	0	0	1	0	1	0	0.245293
TS02_B_Centre	86557	0	03:29:43	104339	104339	100	2.5	0	1	0	0	0	0	1	0	0	1	0.221317
TS02_B_Centre	86656	0	03:29:45	104439	104439	206	5.15	0	1	0	0	0	0	1	0	0	0	0.256675
TS02_B_Centre	86861	0	03:29:48	104643	104643	80	2	0	1	0	0	0	0	1	0	0	1	0.206466
TS02_B_Centre	86940	0	03:29:50	104721	104721	244	6.1	0	1	0	0	0	0	1	0	0	0	0.262189
TS02_B_Centre	87183	0	03:29:54	104963	104963	114	2.85	0	1	0	0	0	0	1	0	0	1	0.218519
TS02_B_Centre	87296	0	03:29:56	105075	105075	213	5.325	0	1	0	0	0	0	1	0	0	0	0.264772
TS02_B_Centre	87508	0	03:29:59	105282	105282	66	1.65	0	1	0	0	0	0	1	0	0	1	0.1779
TS02_B_Centre	87573	0	03:30:00	105346	105346	236	5.9	0	1	0	0	0	0	1	0	0	0	0.254213
TS02_B_Centre	87808	0	03:30:04	105578	105578	132	3.3	0	1	0	0	0	0	1	0	0	1	0.209366
TS02_B_Centre	87939	0	03:30:06	105708	105708	234	5.85	0	1	0	0	0	0	1	0	0	0	0.260324
TS02_B_Centre	88172	0	03:30:10	105940	105940	94	2.35	0	1	0	0	0	0	1	0	0	1	0.199355
TS02_B_Centre	88265	0	03:30:12	106032	106032	179	4.475	0	1	0	0	0	0	1	0	0	0	0.266706
TS02_B_Centre	88443	0	03:30:15	106209	106209	96	2.4	0	1	0	0	0	0	1	0	0	1	0.238723
TS02_B_Centre	88538	0	03:30:16	106301	106301	212	5.3	0	1	0	0	0	0	1	0	0	0	0.275591
TS02_B_Centre	88749	0	03:30:20	106511	106511	140	3.5	0	1	0	0	0	0	1	0	0	1	0.256543
TS02_B_Centre	88888	0	03:30:22	106649	106649	168	4.2	0	1	0	0	0	0	1	0	0	0	0.270283
TS02_B_Centre	89055	0	03:30:25	106815	106815	78	1.95	0	1	0	0	0	0	1	0	0	1	0.21174
TS02_B_Centre	89132	0	03:30:26	106891	106891	243	6.075	0	1	0	0	0	0	1	0	0	0	0.240925
TS02_B_Centre	89374	0	03:30:30	107132	107132	82	2.05	0	1	0	0	0	0	1	0	0	1	0.221818
TS02_B_Centre	89455	0	03:30:31	107212	107212	230	5.75	0	1	0	0	0	0	1	0	0	0	0.242976
TS02_B_Centre	89684	0	03:30:35	107440	107440	134	3.35	0	1	0	0	0	0	1	0	0	1	0.221309
TS02_B_Centre	89817	0	03:30:37	107572	107572	214	5.35	0	1	0	0	0	0	1	0	0	0	0.262768
TS02_B_Centre	90030	0	03:34:45	122386	122386	10782	269.55	0	1	0	0	0	0	0	1	1	0	0.278749
TS02_B_Centre	100811	0	03:35:46	126052	126052	126	3.15	0	1	0	0	0	0	0	1	0	1	0.288072
TS02_B_Centre	100936	0	03:35:48	126176	126176	190	4.75	0	1	0	0	0	0	0	1	0	0	0.283943
TS02_B_Centre	101125	0	03:35:51	126368	126368	113	2.825	0	1	0	0	0	0	0	1	0	1	0.244356
TS02_B_Centre	101237	0	03:35:53	126479	126479	198	4.95	0	1	0	0	0	0	0	1	0	0	0.293098
TS02_B_Centre	101434	0	03:35:56	126675	126675	119	2.975	0	1	0	0	0	0	0	1	0	1	0.300547
TS02_B_Centre	101552	0	03:35:58	126792	126792	190	4.75	0	1	0	0	0	0	0	1	0	0	0.29263
TS02_B_Centre	101741	0	03:36:01	126980	126980	132	3.3	0	1	0	0	0	0	0	1	0	1	0.246897
TS02_B_Centre	101872	0	03:36:04	127110	127110	198	4.95	0	1	0	0	0	0	0	1	0	0	0.287876
TS02_B_Centre	102069	0	03:36:07	127306	127306	119	2.975	0	1	0	0	0	0	0	1	0	1	0.244933
TS02_B_Centre	102187	0	03:36:09	127423	127423	201	5.025	0	1	0	0	0	0	0	1	0	0	0.265479
TS02_B_Centre	102387	0	03:36:12	127622	127622	121	3.025	0	1	0	0	0	0	0	1	0	1	0.256645
TS02_B_Centre	102507	0	03:36:14	127741	127741	182	4.55	0	1	0	0	0	0	0	1	0	0	0.310026
TS02_B_Centre	102688	0	03:36:17	127921	127921	134	3.35	0	1	0	0	0	0	0	1	0	1	0.284005
TS02_B_Centre	102821	0	03:36:19	128053	128053	181	4.525	0	1	0	0	0	0	0	1	0	0	0.310337
TS02_B_Centre	103001	0	03:36:22	128232	128232	124	3.1	0	1	0	0	0	0	0	1	0	1	0.242894
TS02_B_Centre	103124	0	03:36:24	128354	128354	192	4.8	0	1	0	0	0	0	0	1	0	0	0.29301
TS02_B_Centre	103315	0	03:36:28	128544	128544	113	2.825	0	1	0	0	0	0	0	1	0	1	0.288951
TS02_B_Centre	103427	0	03:36:29	128657	128657	202	5.05	0	1	0	0	0	0	0	1	0	0	0.262461
TS02_B_Centre	103628	0	03:36:33	128857	128857	134	3.35	0	1	0	0	0	0	0	1	0	1	0.246953
TS02_B_Centre	103761	0	03:36:35	128989	128989	196	4.9	0	1	0	0	0	0	0	1	0	0	0.282593
TS02_B_Centre	103956	0	03:36:38	129183	129183	121	3.025	0	1	0	0	0	0	0	1	0	1	0.285116
TS02_B_Centre	104076	0	03:36:40	129302	129302	193	4.825	0	1	0	0	0	0	0	1	0	0	0.277702
TS02_B_Centre	104268	0	03:40:45	143939	143939	10750	268.75	0	1	0	0	1	0	0	0	1	0	0.226996
TS02_B_Centre	115017	0	03:40:45	143939	143939	1477	36.925	0	1	0	0	1	0	0	0	0	0	0.229038
TS02_B_Centre	116493	0	03:41:15	145783	145783	2763	69.075	0	1	0	0	1	0	0	0	0	0	0.229177
TS02_B_Centre	119255	0	03:42:02	148544	148544	141	3.525	0	1	0	0	1	0	0	0	0	1	0.176685
TS02_B_Centre	119395	0	03:42:04	148683	148683	4747	118.675	0	1	0	0	1	0	0	0	0	0	0.225002
TS02_B_Centre	124141	0	03:43:23	153428	153428	129	3.225	0	1	0	0	1	0	0	0	0	1	0.236605
TS02_B_Centre	124269	0	03:43:25	153555	153555	753	18.825	0	1	0	0	1	0	0	0	0	0	0.237239
TS02_B_Centre	125021	0	03:52:44	187014	187014	10782	269.55	0	1	0	0	0	1	0	0	1	0	0.452854
TS02_B_Centre	135802	0	03:53:45	190650	190650	98	2.45	0	1	0	0	0	1	0	0	0	0	0.432728
TS02_B_Centre	135899	0	03:53:46	190746	190746	83	2.075	0	1	0	0	0	1	0	0	0	1	0.428104
TS02_B_Centre	135981	0	03:53:48	190831	190831	61	1.525	0	1	0	0	0	1	0	0	0	0	0.423824
TS02_B_Centre	136041	0	03:53:49	190890	190890	47	1.175	0	1	0	0	0	1	0	0	0	1	0.468883
TS02_B_Centre	136087	0	03:53:50	190944	190944	44	1.1	0	1	0	0	0	1	0	0	0	0	0.402826
TS02_B_Centre	136130	0	03:53:50	190986	190986	69	1.725	0	1	0	0	0	1	0	0	0	1	0.461397
TS02_B_Centre	136198	0	03:53:52	191053	191053	115	2.875	0	1	0	0	0	1	0	0	0	0	0.398251
TS02_B_Centre	136312	0	03:53:53	191166	191166	60	1.5	0	1	0	0	0	1	0	0	0	1	0.481996
TS02_B_Centre	136371	0	03:53:54	191222	191222	122	3.05	0	1	0	0	0	1	0	0	0	0	0.441445
TS02_B_Centre	136492	0	03:53:56	191342	191342	64	1.6	0	1	0	0	0	1	0	0	0	1	0.487278
TS02_B_Centre	136555	0	03:53:57	191401	191401	141	3.525	0	1	0	0	0	1	0	0	0	0	0.436583
TS02_B_Centre	136695	0	03:54:00	191526	191526	64	1.6	0	1	0	0	0	1	0	0	0	1	0.443239
TS02_B_Centre	136758	0	03:54:00	191580	191580	152	3.8	0	1	0	0	0	1	0	0	0	0	0.495004
TS02_B_Centre	136909	0	03:54:03	191730	191730	85	2.125	0	1	0	0	0	1	0	0	0	1	0.489563
TS02_B_Centre	136993	0	03:54:04	191813	191813	111	2.775	0	1	0	0	0	1	0	0	0	0	0.456425
TS02_B_Centre	137103	0	03:54:06	191920	191920	101	2.525	0	1	0	0	0	1	0	0	0	1	0.494563
TS02_B_Centre	137203	0	03:54:08	192019	192019	110	2.75	0	1	0	0	0	1	0	0	0	0	0.447521
TS02_B_Centre	137312	0	03:54:09	192119	192119	93	2.325	0	1	0	0	0	1	0	0	0	1	0.446196
TS02_B_Centre	137404	0	03:54:11	192210	192210	93	2.325	0	1	0	0	0	1	0	0	0	0	0.459605
TS02_B_Centre	137496	0	03:54:14	192377	192377	114	2.85	0	1	0	0	0	1	0	0	0	0	0.447704
TS02_B_Centre	137609	0	03:54:16	192489	192489	71	1.775	0	1	0	0	0	1	0	0	0	1	0.485083
TS02_B_Centre	137679	0	03:54:17	192558	192558	136	3.4	0	1	0	0	0	1	0	0	0	0	0.440817
TS02_B_Centre	137814	0	03:54:19	192692	192692	84	2.1	0	1	0	0	0	1	0	0	0	1	0.456661
TS02_B_Centre	137897	0	03:54:20	192774	192774	144	3.6	0	1	0	0	0	1	0	0	0	0	0.434876
TS02_B_Centre	138040	0	03:54:23	192916	192916	63	1.575	0	1	0	0	0	1	0	0	0	1	0.468561
TS02_B_Centre	138102	0	03:54:24	192978	192978	109	2.725	0	1	0	0	0	1	0	0	0	0	0.407208
TS02_B_Centre	138210	0	03:54:27	193146	193146	167	4.175	0	1	0	0	0	1	0	0	0	0	0.441309
TS02_B_Centre	138376	0	03:58:42	208443	208443	10765	269.125	0	0	0	1	0	1	0	0	1	0	0.518563
TS02_B_Centre	149140	0	03:59:43	212071	212071	147	3.675	0	0	0	1	0	1	0	0	0	0	0.524009
TS02_B_Centre	149286	0	03:59:45	212215	212215	117	2.925	0	0	0	1	0	1	0	0	0	1	0.48491
TS02_B_Centre	149402	0	03:59:46	212300	212300	117	2.925	0	0	0	1	0	1	0	0	0	0	0.466797
TS02_B_Centre	149518	0	03:59:48	212415	212415	79	1.975	0	0	0	1	0	1	0	0	0	1	0.405658
TS02_B_Centre	149596	0	03:59:50	212492	212492	154	3.85	0	0	0	1	0	1	0	0	0	0	0.486794
TS02_B_Centre	149749	0	03:59:52	212644	212644	82	2.05	0	0	0	1	0	1	0	0	0	1	0.498011
TS02_B_Centre	149830	0	03:59:54	212724	212724	97	2.425	0	0	0	1	0	1	0	0	0	0	0.528895
TS02_B_Centre	149926	0	03:59:55	212819	212819	77	1.925	0	0	0	1	0	1	0	0	0	1	0.492971
TS02_B_Centre	150002	0	03:59:56	212892	212892	116	2.9	0	0	0	1	0	1	0	0	0	0	0.590449
TS02_B_Centre	150117	0	03:59:56	212892	212892	116	2.9	0	0	0	1	0	1	0	0	0	0	0.590449
TS02_B_Centre	150232	0	03:59:58	213006	213006	69	1.725	0	0	0	1	0	1	0	0	0	1	0.51239
TS02_B_Centre	150300	0	03:59:59	213073	213073	125	3.125	0	0	0	1	0	1	0	0	0	0	0.50554
TS02_B_Centre	150424	0	04:00:01	213196	213196	97	2.425	0	0	0	1	0	1	0	0	0	1	0.435949
TS02_B_Centre	150520	0	04:00:03	213269	213269	140	3.5	0	0	0	1	0	1	0	0	0	0	0.496851
TS02_B_Centre	150659	0	04:00:05	213397	213397	54	1.35	0	0	0	1	0	1	0	0	0	1	0.52335
TS02_B_Centre	150712	0	04:00:06	213451	213451	133	3.325	0	0	0	1	0	1	0	0	0	0	0.574879
TS02_B_Centre	150844	0	04:00:08	213584	213584	55	1.375	0	0	0	1	0	1	0	0	0	1	0.54957
TS02_B_Centre	150898	0	04:00:09	213637	213637	152	3.8	0	0	0	1	0	1	0	0	0	0	0.514634
TS02_B_Centre	151049	0	04:00:11	213787	213787	70	1.75	0	0	0	1	0	1	0	0	0	1	0.507579
TS02_B_Centre	151118	0	04:00:12	213855	213855	117	2.925	0	0	0	1	0	1	0	0	0	0	0.529053
TS02_B_Centre	151234	0	04:00:14	213976	213976	88	2.2	0	0	0	1	0	1	0	0	0	1	0.48669
TS02_B_Centre	151321	0	04:00:16	214066	214066	119	2.975	0	0	0	1	0	1	0	0	0	0	0.542741
TS02_B_Centre	151439	0	04:00:18	214183	214183	74	1.85	0	0	0	1	0	1	0	0	0	1	0.434788
TS02_B_Centre	151512	0	04:00:21	214355	214355	65	1.625	0	0	0	1	0	1	0	0	0	1	0.515137
TS02_B_Centre	151576	0	03:58:41	208370	208370	10812	270.3	0	0	0	1	0	0	1	0	1	0	0.51787
TS02_B_Centre	162387	0	03:59:43	212071	212071	183	4.575	0	0	0	1	0	0	1	0	0	0	0.527246
TS02_B_Centre	162569	0	03:59:46	212252	212252	89	2.225	0	0	0	1	0	0	1	0	0	1	0.468045
TS02_B_Centre	162657	0	03:59:47	212339	212339	83	2.075	0	0	0	1	0	0	1	0	0	0	0.466746
TS02_B_Centre	162739	0	03:59:48	212420	212420	70	1.75	0	0	0	1	0	0	1	0	0	1	0.395419
TS02_B_Centre	162808	0	03:59:50	212492	212492	160	4	0	0	0	1	0	0	1	0	0	0	0.496338
TS02_B_Centre	162967	0	03:59:52	212650	212650	80	2	0	0	0	1	0	0	1	0	0	1	0.48851
TS02_B_Centre	163046	0	03:59:54	212728	212728	88	2.2	0	0	0	1	0	0	1	0	0	0	0.517968
TS02_B_Centre	163133	0	03:59:55	212814	212814	70	1.75	0	0	0	1	0	0	1	0	0	1	0.517274
TS02_B_Centre	163202	0	03:59:56	212875	212875	132	3.3	0	0	0	1	0	0	1	0	0	0	0.557205
TS02_B_Centre	163333	0	03:59:58	213005	213005	102	2.55	0	0	0	1	0	0	1	0	0	1	0.512814
TS02_B_Centre	163434	0	04:00:00	213105	213105	87	2.175	0	0	0	1	0	0	1	0	0	0	0.515225
TS02_B_Centre	163520	0	04:00:01	213190	213190	109	2.725	0	0	0	1	0	0	1	0	0	1	0.423991
TS02_B_Centre	163628	0	04:00:03	213297	213297	104	2.6	0	0	0	1	0	0	1	0	0	0	0.509223
TS02_B_Centre	163731	0	04:00:05	213399	213399	57	1.425	0	0	0	1	0	0	1	0	0	1	0.557569
TS02_B_Centre	163787	0	04:00:06	213454	213454	128	3.2	0	0	0	1	0	0	1	0	0	0	0.568496
TS02_B_Centre	163914	0	04:00:08	213580	213580	55	1.375	0	0	0	1	0	0	1	0	0	1	0.546766
TS02_B_Centre	163968	0	04:00:09	213631	213631	172	4.3	0	0	0	1	0	0	1	0	0	0	0.509601
TS02_B_Centre	164139	0	04:00:12	213841	213841	130	3.25	0	0	0	1	0	0	1	0	0	0	0.516868
TS02_B_Centre	164268	0	04:00:14	213969	213969	89	2.225	0	0	0	1	0	0	1	0	0	1	0.495248
TS02_B_Centre	164356	0	04:00:16	214056	214056	134	3.35	0	0	0	1	0	0	1	0	0	0	0.529563
TS02_B_Centre	164489	0	04:00:18	214188	214188	70	1.75	0	0	0	1	0	0	1	0	0	1	0.436994
TS02_B_Centre	164558	0	04:00:19	214256	214256	75	1.875	0	0	0	1	0	0	1	0	0	0	0.55441
TS02_B_Centre	164632	0	04:00:21	214350	214350	74	1.85	0	0	0	1	0	0	1	0	0	1	0.507274
TS02_B_Centre	164705	0	04:00:22	214418	214418	139	3.475	0	0	0	1	0	0	1	0	0	0	0.514537
TS02_B_Centre	164843	0	04:00:24	214555	214555	99	2.475	0	0	0	1	0	0	1	0	0	1	0.407899
TS02_B_Centre	164941	0	04:00:26	214654	214654	94	2.35	0	0	0	1	0	0	1	0	0	0	0.635926
TS02_B_Centre	165034	0	04:00:27	214746	214746	68	1.7	0	0	0	1	0	0	1	0	0	1	0.53047
TS02_B_Centre	165101	0	04:00:28	214814	214814	107	2.675	0	0	0	1	0	0	1	0	0	0	0.552177
TS02_B_Centre	165207	0	04:00:30	214919	214919	87	2.175	0	0	0	1	0	0	1	0	0	1	0.535625
TS02_B_Centre	165293	0	04:00:32	215004	215004	114	2.85	0	0	0	1	0	0	1	0	0	0	0.593674
TS02_B_Centre	165406	0	04:00:34	215119	215119	68	1.7	0	0	0	1	0	0	1	0	0	1	0.517232
TS02_B_Centre	165473	0	04:00:35	215187	215187	125	3.125	0	0	0	1	0	0	1	0	0	0	0.547058
TS02_B_Centre	165597	0	04:00:37	215308	215308	123	3.075	0	0	0	1	0	0	1	0	0	1	0.528136
TS02_B_Centre	165719	0	04:04:43	230053	230053	10807	270.175	0	0	0	1	0	0	0	1	1	0	0.62694
TS02_B_Centre	176525	0	04:05:44	233705	233705	109	2.725	0	0	0	1	0	0	0	1	0	0	0.619878
TS02_B_Centre	176633	0	04:05:46	233808	233808	88	2.2	0	0	0	1	0	0	0	1	0	1	0.511317
TS02_B_Centre	176720	0	04:05:47	233894	233894	117	2.925	0	0	0	1	0	0	0	1	0	0	0.621125
TS02_B_Centre	176836	0	04:05:49	234009	234009	99	2.475	0	0	0	1	0	0	0	1	0	1	0.603678
TS02_B_Centre	176934	0	04:05:51	234104	234104	111	2.775	0	0	0	1	0	0	0	1	0	0	0.567771
TS02_B_Centre	177044	0	04:05:52	234213	234213	96	2.4	0	0	0	1	0	0	0	1	0	1	0.43336
TS02_B_Centre	177139	0	04:05:54	234307	234307	132	3.3	0	0	0	1	0	0	0	1	0	0	0.53182
TS02_B_Centre	177270	0	04:05:56	234439	234439	109	2.725	0	0	0	1	0	0	0	1	0	1	0.497039
TS02_B_Centre	177378	0	04:05:58	234538	234538	121	3.025	0	0	0	1	0	0	0	1	0	0	0.512048
TS02_B_Centre	177498	0	04:06:00	234657	234657	97	2.425	0	0	0	1	0	0	0	1	0	1	0.407415
TS02_B_Centre	177594	0	04:06:01	234752	234752	115	2.875	0	0	0	1	0	0	0	1	0	0	0.545419
TS02_B_Centre	177708	0	04:06:03	234865	234865	98	2.45	0	0	0	1	0	0	0	1	0	1	0.497924
TS02_B_Centre	177805	0	04:06:05	234961	234961	111	2.775	0	0	0	1	0	0	0	1	0	0	0.548264
TS02_B_Centre	177915	0	04:06:07	235070	235070	78	1.95	0	0	0	1	0	0	0	1	0	1	0.544919
TS02_B_Centre	177992	0	04:06:08	235150	235150	126	3.15	0	0	0	1	0	0	0	1	0	0	0.651172
TS02_B_Centre	178117	0	04:06:10	235267	235267	84	2.1	0	0	0	1	0	0	0	1	0	1	0.645487
TS02_B_Centre	178200	0	04:06:11	235349	235349	115	2.875	0	0	0	1	0	0	0	1	0	0	0.710833
TS02_B_Centre	178314	0	04:06:13	235462	235462	63	1.575	0	0	0	1	0	0	0	1	0	1	0.569911
TS02_B_Centre	178376	0	04:06:14	235525	235525	122	3.05	0	0	0	1	0	0	0	1	0	0	0.764923
TS02_B_Centre	178497	0	04:06:18	235722	235722	111	2.775	0	0	0	1	0	0	0	1	0	0	0.667498
TS02_B_Centre	178607	0	04:06:19	235831	235831	71	1.775	0	0	0	1	0	0	0	1	0	1	0.521666
TS02_B_Centre	178677	0	04:06:21	235900	235900	130	3.25	0	0	0	1	0	0	0	1	0	0	0.650659
TS02_B_Centre	178806	0	04:06:23	236026	236026	90	2.25	0	0	0	1	0	0	0	1	0	1	0.616499
TS02_B_Centre	178895	0	04:06:24	236114	236114	107	2.675	0	0	0	1	0	0	0	1	0	0	0.642193
TS02_B_Centre	179001	0	04:06:26	236219	236219	75	1.875	0	0	0	1	0	0	0	1	0	1	0.514655
TS02_B_Centre	179075	0	04:06:27	236292	236292	118	2.95	0	0	0	1	0	0	0	1	0	0	0.65938
TS02_B_Centre	179192	0	04:06:29	236408	236408	96	2.4	0	0	0	1	0	0	0	1	0	1	0.602927
TS02_B_Centre	179287	0	04:06:31	236502	236502	111	2.775	0	0	0	1	0	0	0	1	0	0	0.668968
TS02_B_Centre	179397	0	04:06:32	236611	236611	71	1.775	0	0	0	1	0	0	0	1	0	1	0.594392
TS02_B_Centre	179467	0	04:06:34	236680	236680	130	3.25	0	0	0	1	0	0	0	1	0	0	0.67017
TS02_B_Centre	179596	0	04:06:36	236808	236808	78	1.95	0	0	0	1	0	0	0	1	0	1	0.66561
TS02_B_Centre	179673	0	04:06:37	236884	236884	117	2.925	0	0	0	1	0	0	0	1	0	0	0.661718
TS02_B_Centre	179789	0	04:06:39	236999	236999	81	2.025	0	0	0	1	0	0	0	1	0	1	0.614548
TS02_B_Centre	179869	0	04:06:40	237079	237079	117	2.925	0	0	0	1	0	0	0	1	0	0	0.832105
TS02_B_Centre	179985	0	04:10:45	251730	251730	10775	269.375	0	0	0	1	1	0	0	0	1	0	0.438918
TS02_B_Centre	190759	0	04:10:45	251730	251730	2682	67.05	0	0	0	1	1	0	0	0	0	0	0.436269
TS02_B_Centre	193440	0	04:11:30	254418	254418	182	4.55	0	0	0	1	1	0	0	0	0	1	0.433977
TS02_B_Centre	193621	0	04:11:33	254598	254598	2863	71.575	0	0	0	1	1	0	0	0	0	0	0.438775
TS02_B_Centre	196483	0	04:12:21	257459	257459	175	4.375	0	0	0	1	1	0	0	0	0	1	0.406305
TS02_B_Centre	196657	0	04:12:23	257632	257632	1392	34.8	0	0	0	1	1	0	0	0	0	0	0.451664
TS02_B_Centre	198048	0	04:12:49	259152	259152	1307	32.675	0	0	0	1	1	0	0	0	0	0	0.443274
TS02_B_Centre	199354	0	04:13:10	260449	260449	161	4.025	0	0	0	1	1	0	0	0	0	1	0.384915
TS02_B_Centre	199514	0	04:13:13	260608	260608	1897	47.425	0	0	0	1	1	0	0	0	0	0	0.439677
TS02_B_Centre	201410	0	04:16:45	273307	273307	10756	268.9	1	0	0	0	0	1	0	0	1	0	0.190709
TS02_B_Centre	212165	0	04:17:45	276891	276891	245	6.125	1	0	0	0	0	1	0	0	0	0	0.196324
TS02_B_Centre	212409	0	04:17:49	277134	277134	109	2.725	1	0	0	0	0	1	0	0	0	1	0.230087
TS02_B_Centre	212517	0	04:17:51	277230	277230	263	6.575	1	0	0	0	0	1	0	0	0	0	0.199606
TS02_B_Centre	212779	0	04:17:55	277491	277491	194	4.85	1	0	0	0	0	1	0	0	0	1	0.199224
TS02_B_Centre	212972	0	04:17:58	277683	277683	245	6.125	1	0	0	0	0	1	0	0	0	0	0.195047
TS02_B_Centre	213216	0	04:18:02	277926	277926	131	3.275	1	0	0	0	0	1	0	0	0	1	0.193327
TS02_B_Centre	213346	0	04:18:05	278055	278055	311	7.775	1	0	0	0	0	1	0	0	0	0	0.184589
TS02_B_Centre	213656	0	04:18:10	278364	278364	160	4	1	0	0	0	0	1	0	0	0	1	0.190301
TS02_B_Centre	213815	0	04:18:13	278552	278552	259	6.475	1	0	0	0	0	1	0	0	0	0	0.187832
TS02_B_Centre	214073	0	04:18:17	278809	278809	135	3.375	1	0	0	0	0	1	0	0	0	1	0.203577
TS02_B_Centre	214207	0	04:18:19	278942	278942	234	5.85	1	0	0	0	0	1	0	0	0	0	0.201983
TS02_B_Centre	214440	0	04:18:26	279358	279358	274	6.85	1	0	0	0	0	1	0	0	0	0	0.185353
TS02_B_Centre	214713	0	04:18:31	279630	279630	149	3.725	1	0	0	0	0	1	0	0	0	1	0.172376
TS02_B_Centre	214861	0	04:18:34	279792	279792	330	8.25	1	0	0	0	0	1	0	0	0	0	0.187705
TS02_B_Centre	215190	0	04:18:39	280120	280120	108	2.7	1	0	0	0	0	1	0	0	0	1	0.200741
TS02_B_Centre	215297	0	04:18:41	280226	280226	249	6.225	1	0	0	0	0	1	0	0	0	0	0.184285
TS02_B_Centre	215545	0	04:22:45	294848	294848	10795	269.875	1	0	0	0	0	0	1	0	1	0	0.194987
TS02_B_Centre	226339	0	04:23:45	298410	298410	306	7.65	1	0	0	0	0	0	1	0	0	0	0.194691
TS02_B_Centre	226644	0	04:23:50	298714	298714	97	2.425	1	0	0	0	0	0	1	0	0	1	0.159714
TS02_B_Centre	226740	0	04:23:51	298809	298809	307	7.675	1	0	0	0	0	0	1	0	0	0	0.202432
TS02_B_Centre	227046	0	04:23:56	299107	299107	166	4.15	1	0	0	0	0	0	1	0	0	1	0.188141
TS02_B_Centre	227211	0	04:23:59	299271	299271	263	6.575	1	0	0	0	0	0	1	0	0	0	0.209288
TS02_B_Centre	227473	0	04:24:03	299532	299532	90	2.25	1	0	0	0	0	0	1	0	0	1	0.193996
TS02_B_Centre	227562	0	04:24:05	299620	299620	351	8.775	1	0	0	0	0	0	1	0	0	0	0.193668
TS02_B_Centre	227912	0	04:24:11	299969	299969	93	2.325	1	0	0	0	0	0	1	0	0	1	0.184451
TS02_B_Centre	228004	0	04:24:12	300062	300062	332	8.3	1	0	0	0	0	0	1	0	0	0	0.202815
TS02_B_Centre	228335	0	04:24:18	300388	300388	103	2.575	1	0	0	0	0	0	1	0	0	1	0.182598
TS02_B_Centre	228437	0	04:24:19	300487	300487	331	8.275	1	0	0	0	0	0	1	0	0	0	0.209991
TS02_B_Centre	228767	0	04:24:25	300821	300821	103	2.575	1	0	0	0	0	0	1	0	0	1	0.188477
TS02_B_Centre	228869	0	04:24:27	300922	300922	285	7.125	1	0	0	0	0	0	1	0	0	0	0.188734
TS02_B_Centre	229153	0	04:24:31	301205	301205	120	3	1	0	0	0	0	0	1	0	0	1	0.181044
TS02_B_Centre	229272	0	04:24:33	301323	301323	292	7.3	1	0	0	0	0	0	1	0	0	0	0.194744
TS02_B_Centre	229563	0	04:24:38	301613	301613	97	2.425	1	0	0	0	0	0	1	0	0	1	0.180784
TS02_B_Centre	229659	0	04:24:40	301708	301708	321	8.025	1	0	0	0	0	0	1	0	0	0	0.194565
TS02_B_Centre	229979	0	04:28:45	316376	316376	10774	269.35	1	0	0	0	1	0	0	0	1	0	0.184954
TS02_B_Centre	240752	0	04:28:45	316402	316402	6109	152.725	1	0	0	0	1	0	0	0	1	0	0.183235
TS02_B_Centre	246860	0	04:30:27	322509	322509	214	5.35	1	0	0	0	1	0	0	0	1	1	0.161055
TS02_B_Centre	247073	0	04:30:31	322721	322721	4447	111.175	1	0	0	0	1	0	0	0	1	0	0.188994
TS02_B_Centre	251519	0	04:34:45	337971	337971	10742	268.55	1	0	0	0	0	0	0	1	1	0	0.204071
TS02_B_Centre	262260	0	04:35:45	341550	341550	188	4.7	1	0	0	0	0	0	0	1	0	0	0.224066
TS02_B_Centre	262447	0	04:35:48	341734	341734	182	4.55	1	0	0	0	0	0	0	1	0	1	0.207846
TS02_B_Centre	262628	0	04:35:51	341922	341922	307	7.675	1	0	0	0	0	0	0	1	0	0	0.226975
TS02_B_Centre	262934	0	04:35:56	342224	342224	122	3.05	1	0	0	0	0	0	0	1	0	1	0.217695
TS02_B_Centre	263055	0	04:35:58	342344	342344	253	6.325	1	0	0	0	0	0	0	1	0	0	0.215398
TS02_B_Centre	263307	0	04:36:03	342597	342597	141	3.525	1	0	0	0	0	0	0	1	0	1	0.195445
TS02_B_Centre	263447	0	04:36:05	342736	342736	294	7.35	1	0	0	0	0	0	0	1	0	0	0.236001
TS02_B_Centre	263740	0	04:36:10	343013	343013	149	3.725	1	0	0	0	0	0	0	1	0	1	0.207101
TS02_B_Centre	263888	0	04:36:12	343160	343160	283	7.075	1	0	0	0	0	0	0	1	0	0	0.209569
TS02_B_Centre	264170	0	04:36:17	343439	343439	135	3.375	1	0	0	0	0	0	0	1	0	1	0.160737
TS02_B_Centre	264304	0	04:36:19	343572	343572	312	7.8	1	0	0	0	0	0	0	1	0	0	0.228293
TS02_B_Centre	264615	0	04:36:24	343880	343880	130	3.25	1	0	0	0	0	0	0	1	0	1	0.185342
TS02_B_Centre	264744	0	04:36:26	344006	344006	277	6.925	1	0	0	0	0	0	0	1	0	0	0.215951
TS02_B_Centre	265020	0	04:36:31	344281	344281	149	3.725	1	0	0	0	0	0	0	1	0	1	0.208593
TS02_B_Centre	265168	0	04:36:33	344428	344428	302	7.55	1	0	0	0	0	0	0	1	0	0	0.21706
TS02_B_Centre	265469	0	04:36:38	344732	344732	137	3.425	1	0	0	0	0	0	0	1	0	1	0.162788
TS02_B_Centre	265605	0	04:36:41	344867	344867	227	5.675	1	0	0	0	0	0	0	1	0	0	0.197629
TS04 B Centre	0	0	01:02:49	8858	8858	10082	252.05	0	0	0	1	0	0	1	0	1	0	0.477741
TS04 B Centre	10081	0	01:03:53	12647	12647	57	1.425	0	0	0	1	0	0	1	0	0	1	0.443713
TS04 B Centre	10137	0	01:03:54	12702	12702	151	3.775	0	0	0	1	0	0	1	0	0	0	0.492482
TS04 B Centre	10287	0	01:03:56	12851	12851	59	1.475	0	0	0	1	0	0	1	0	0	1	0.427979
TS04 B Centre	10345	0	01:03:57	12908	12908	101	2.525	0	0	0	1	0	0	1	0	0	0	0.458967
TS04 B Centre	10445	0	01:03:59	13007	13007	97	2.425	0	0	0	1	0	0	1	0	0	1	0.45488
TS04 B Centre	10541	0	01:04:00	13102	13102	118	2.95	0	0	0	1	0	0	1	0	0	0	0.468758
TS04 B Centre	10658	0	01:04:02	13218	13218	47	1.175	0	0	0	1	0	0	1	0	0	1	0.483796
TS04 B Centre	10704	0	01:04:03	13263	13263	167	4.175	0	0	0	1	0	0	1	0	0	0	0.48754
TS04 B Centre	10870	0	01:04:06	13428	13428	44	1.1	0	0	0	1	0	0	1	0	0	1	0.437426
TS04 B Centre	10913	0	01:04:07	13470	13470	151	3.775	0	0	0	1	0	0	1	0	0	0	0.547941
TS04 B Centre	11063	0	01:04:09	13619	13619	90	2.25	0	0	0	1	0	0	1	0	0	1	0.491932
TS04 B Centre	11152	0	01:04:10	13707	13707	109	2.725	0	0	0	1	0	0	1	0	0	0	0.546165
TS04 B Centre	11260	0	01:04:12	13814	13814	66	1.65	0	0	0	1	0	0	1	0	0	1	0.511238
TS04 B Centre	11325	0	01:04:13	13878	13878	129	3.225	0	0	0	1	0	0	1	0	0	0	0.548969
TS04 B Centre	11453	0	01:04:15	14005	14005	27	0.675	0	0	0	1	0	0	1	0	0	1	0.527719
TS04 B Centre	11479	0	01:04:16	14030	14030	146	3.65	0	0	0	1	0	0	1	0	0	0	0.475402
TS04 B Centre	11624	0	01:04:18	14174	14174	61	1.525	0	0	0	1	0	0	1	0	0	1	0.479346
TS04 B Centre	11684	0	01:04:19	14223	14223	140	3.5	0	0	0	1	0	0	1	0	0	0	0.445774
TS04 B Centre	11823	0	01:04:21	14361	14361	70	1.75	0	0	0	1	0	0	1	0	0	1	0.453627
TS04 B Centre	11892	0	01:04:23	14429	14429	126	3.15	0	0	0	1	0	0	1	0	0	0	0.469229
TS04 B Centre	12017	0	01:04:28	14765	14765	41	1.025	0	0	0	1	0	0	1	0	0	1	0.525647
TS04 B Centre	12057	0	01:04:29	14804	14804	175	4.375	0	0	0	1	0	0	1	0	0	0	0.477421
TS04 B Centre	12231	0	01:04:32	14977	14977	44	1.1	0	0	0	1	0	0	1	0	0	1	0.389223
TS04 B Centre	12274	0	01:04:32	15019	15019	157	3.925	0	0	0	1	0	0	1	0	0	0	0.505761
TS04 B Centre	12430	0	01:04:35	15174	15174	51	1.275	0	0	0	1	0	0	1	0	0	1	0.499136
TS04 B Centre	12480	0	01:04:36	15223	15223	150	3.75	0	0	0	1	0	0	1	0	0	0	0.48134
TS04 B Centre	12629	0	01:04:38	15371	15371	55	1.375	0	0	0	1	0	0	1	0	0	1	0.457574
TS04 B Centre	12683	0	01:04:39	15424	15424	146	3.65	0	0	0	1	0	0	1	0	0	0	0.523821
TS04 B Centre	12828	0	01:04:42	15568	15568	56	1.4	0	0	0	1	0	0	1	0	0	1	0.381547
TS04 B Centre	12883	0	01:04:43	15622	15622	146	3.65	0	0	0	1	0	0	1	0	0	0	0.490984
TS04 B Centre	13028	0	01:04:45	15766	15766	48	1.2	0	0	0	1	0	0	1	0	0	1	0.37341
TS04 B Centre	13075	0	01:04:46	15812	15812	146	3.65	0	0	0	1	0	0	1	0	0	0	0.501625
TS04 B Centre	13220	0	01:04:48	15956	15956	50	1.25	0	0	0	1	0	0	1	0	0	1	0.462029
TS04 B Centre	13269	0	01:08:30	29204	29204	10779	269.475	0	0	0	1	0	1	0	0	1	0	0.451442
TS04 B Centre	24047	0	01:09:32	32957	32957	182	4.55	0	0	0	1	0	1	0	0	0	0	0.501122
TS04 B Centre	24228	0	01:09:35	33137	33137	56	1.4	0	0	0	1	0	1	0	0	0	1	0.474796
TS04 B Centre	24283	0	01:09:36	33191	33191	180	4.5	0	0	0	1	0	1	0	0	0	0	0.439326
TS04 B Centre	24462	0	01:09:39	33369	33369	50	1.25	0	0	0	1	0	1	0	0	0	1	0.540522
TS04 B Centre	24511	0	01:09:40	33417	33417	77	1.925	0	0	0	1	0	1	0	0	0	0	0.451349
TS04 B Centre	24587	0	01:09:41	33492	33492	42	1.05	0	0	0	1	0	1	0	0	0	1	0.597507
TS04 B Centre	24628	0	01:09:42	33532	33532	384	9.6	0	0	0	1	0	1	0	0	0	0	0.483629
TS04 B Centre	25011	0	01:09:48	33914	33914	46	1.15	0	0	0	1	0	1	0	0	0	1	0.513222
TS04 B Centre	25056	0	01:09:49	33958	33958	470	11.75	0	0	0	1	0	1	0	0	0	0	0.500233
TS04 B Centre	25525	0	01:09:57	34426	34426	96	2.4	0	0	0	1	0	1	0	0	0	1	0.404891
TS04 B Centre	25620	0	01:10:10	35224	35224	37	0.925	0	0	0	1	0	1	0	0	0	1	0.456156
TS04 B Centre	25656	0	01:10:11	35259	35259	159	3.975	0	0	0	1	0	1	0	0	0	0	0.436071
TS04 B Centre	25814	0	01:10:13	35416	35416	65	1.625	0	0	0	1	0	1	0	0	0	1	0.509151
TS04 B Centre	25878	0	01:10:15	35479	35479	154	3.85	0	0	0	1	0	1	0	0	0	0	0.512542
TS04 B Centre	26031	0	01:10:17	35631	35631	52	1.3	0	0	0	1	0	1	0	0	0	1	0.395206
TS04 B Centre	26082	0	01:10:18	35681	35681	96	2.4	0	0	0	1	0	1	0	0	0	0	0.49027
TS04 B Centre	26177	0	01:10:19	35775	35775	50	1.25	0	0	0	1	0	1	0	0	0	1	0.48012
TS04 B Centre	26226	0	01:10:20	35821	35821	153	3.825	0	0	0	1	0	1	0	0	0	0	0.451631
TS04 B Centre	26378	0	01:10:23	35972	35972	58	1.45	0	0	0	1	0	1	0	0	0	1	0.488795
TS04 B Centre	26435	0	01:10:24	36028	36028	165	4.125	0	0	0	1	0	1	0	0	0	0	0.458779
TS04 B Centre	26599	0	01:14:28	50626	50626	10789	269.725	0	0	0	1	0	0	0	1	1	0	0.574271
TS04 B Centre	37387	0	01:15:28	54229	54229	106	2.65	0	0	0	1	0	0	0	1	0	1	0.496956
TS04 B Centre	37492	0	01:15:30	54333	54333	97	2.425	0	0	0	1	0	0	0	1	0	0	0.665316
TS04 B Centre	37588	0	01:15:31	54428	54428	96	2.4	0	0	0	1	0	0	0	1	0	1	0.502922
TS04 B Centre	37683	0	01:15:33	54522	54522	106	2.65	0	0	0	1	0	0	0	1	0	0	0.682064
TS04 B Centre	37788	0	01:15:35	54626	54626	89	2.225	0	0	0	1	0	0	0	1	0	1	0.517353
TS04 B Centre	37876	0	01:15:36	54713	54713	104	2.6	0	0	0	1	0	0	0	1	0	0	0.620309
TS04 B Centre	37979	0	01:15:38	54815	54815	74	1.85	0	0	0	1	0	0	0	1	0	1	0.501421
TS04 B Centre	38052	0	01:15:39	54887	54887	121	3.025	0	0	0	1	0	0	0	1	0	0	0.648527
TS04 B Centre	38172	0	01:15:41	55006	55006	89	2.225	0	0	0	1	0	0	0	1	0	1	0.432254
TS04 B Centre	38260	0	01:15:43	55093	55093	115	2.875	0	0	0	1	0	0	0	1	0	0	0.607531
TS04 B Centre	38374	0	01:15:44	55206	55206	91	2.275	0	0	0	1	0	0	0	1	0	1	0.465351
TS04 B Centre	38464	0	01:15:46	55295	55295	113	2.825	0	0	0	1	0	0	0	1	0	0	0.615322
TS04 B Centre	38576	0	01:15:48	55406	55406	108	2.7	0	0	0	1	0	0	0	1	0	1	0.472759
TS04 B Centre	38683	0	01:15:50	55512	55512	74	1.85	0	0	0	1	0	0	0	1	0	0	0.722807
TS04 B Centre	38756	0	01:15:51	55584	55584	104	2.6	0	0	0	1	0	0	0	1	0	1	0.571109
TS04 B Centre	38859	0	01:15:52	55686	55686	100	2.5	0	0	0	1	0	0	0	1	0	0	0.706733
TS04 B Centre	38958	0	01:15:54	55784	55784	72	1.8	0	0	0	1	0	0	0	1	0	1	0.50282
TS04 B Centre	39029	0	01:15:55	55854	55854	116	2.9	0	0	0	1	0	0	0	1	0	0	0.752431
TS04 B Centre	39144	0	01:15:57	55968	55968	62	1.55	0	0	0	1	0	0	0	1	0	1	0.513252
TS04 B Centre	39205	0	01:15:58	56028	56028	121	3.025	0	0	0	1	0	0	0	1	0	0	0.678929
TS04 B Centre	39325	0	01:16:00	56148	56148	65	1.625	0	0	0	1	0	0	0	1	0	1	0.48307
TS04 B Centre	39389	0	01:16:01	56211	56211	121	3.025	0	0	0	1	0	0	0	1	0	0	0.650415
TS04 B Centre	39509	0	01:16:03	56330	56330	64	1.6	0	0	0	1	0	0	0	1	0	1	0.633727
TS04 B Centre	39572	0	01:16:04	56392	56392	135	3.375	0	0	0	1	0	0	0	1	0	0	0.649021
TS04 B Centre	39706	0	01:16:07	56525	56525	89	2.225	0	0	0	1	0	0	0	1	0	1	0.444133
TS04 B Centre	39794	0	01:16:08	56612	56612	98	2.45	0	0	0	1	0	0	0	1	0	0	0.686732
TS04 B Centre	39891	0	01:16:10	56708	56708	81	2.025	0	0	0	1	0	0	0	1	0	1	0.523477
TS04 B Centre	39971	0	01:16:11	56787	56787	131	3.275	0	0	0	1	0	0	0	1	0	0	0.682998
TS04 B Centre	40101	0	01:16:13	56916	56916	111	2.775	0	0	0	1	0	0	0	1	0	1	0.44187
TS04 B Centre	40211	0	01:16:15	57025	57025	106	2.65	0	0	0	1	0	0	0	1	0	0	0.690316
TS04 B Centre	40316	0	01:16:17	57129	57129	62	1.55	0	0	0	1	0	0	0	1	0	1	0.39237
TS04 B Centre	40377	0	01:16:18	57189	57189	133	3.325	0	0	0	1	0	0	0	1	0	0	0.638729
TS04 B Centre	40509	0	01:16:20	57320	57320	104	2.6	0	0	0	1	0	0	0	1	0	1	0.408348
TS04 B Centre	40612	0	01:16:22	57422	57422	96	2.4	0	0	0	1	0	0	0	1	0	0	0.643354
TS04 B Centre	40707	0	01:16:23	57516	57516	56	1.4	0	0	0	1	0	0	0	1	0	1	0.500315
TS04 B Centre	40762	0	01:16:24	57570	57570	136	3.4	0	0	0	1	0	0	0	1	0	0	0.65716
TS04 B Centre	40897	0	01:16:26	57704	57704	90	2.25	0	0	0	1	0	0	0	1	0	1	0.426835
TS04 B Centre	40986	0	01:20:28	72168	72168	10774	269.35	0	0	0	1	1	0	0	0	1	0	0.485053
TS04 B Centre	51759	0	01:20:28	72176	72176	2787	69.675	0	0	0	1	1	0	0	0	0	0	0.512481
TS04 B Centre	54545	0	01:21:15	74961	74961	119	2.975	0	0	0	1	1	0	0	0	0	1	0.440895
TS04 B Centre	54663	0	01:21:17	75080	75080	1226	30.65	0	0	0	1	1	0	0	0	0	0	0.487253
TS04 B Centre	55888	0	01:21:38	76330	76330	1206	30.15	0	0	0	1	1	0	0	0	0	0	0.48838
TS04 B Centre	57093	0	01:21:58	77566	77566	388	9.7	0	0	0	1	1	0	0	0	0	0	0.461862
TS04 B Centre	57480	0	01:22:05	77953	77953	62	1.55	0	0	0	1	1	0	0	0	0	1	0.46941
TS04 B Centre	57541	0	01:22:09	78225	78225	2577	64.425	0	0	0	1	1	0	0	0	0	0	0.47608
TS04 B Centre	60117	0	01:22:55	80944	80944	103	2.575	0	0	0	1	1	0	0	0	0	1	0.429084
TS04 B Centre	60219	0	01:22:56	81042	81042	1870	46.75	0	0	0	1	1	0	0	0	0	0	0.46927
TS04 B Centre	62088	0	01:26:28	93708	93708	10755	268.875	0	1	0	0	0	1	0	0	1	0	0.298561
TS04 B Centre	72842	0	01:27:28	97257	97257	254	6.35	0	1	0	0	0	1	0	0	0	0	0.31124
TS04 B Centre	73095	0	01:27:32	97509	97509	36	0.9	0	1	0	0	0	1	0	0	0	1	0.313323
TS04 B Centre	73130	0	01:27:32	97543	97543	108	2.7	0	1	0	0	0	1	0	0	0	0	0.308037
TS04 B Centre	73237	0	01:27:34	97649	97649	42	1.05	0	1	0	0	0	1	0	0	0	1	0.403082
TS04 B Centre	73278	0	01:27:35	97689	97689	265	6.625	0	1	0	0	0	1	0	0	0	0	0.39378
TS04 B Centre	73542	0	01:27:39	97952	97952	48	1.2	0	1	0	0	0	1	0	0	0	1	0.318687
TS04 B Centre	73589	0	01:27:48	98491	98491	77	1.925	0	1	0	0	0	1	0	0	0	1	0.41279
TS04 B Centre	73665	0	01:27:50	98566	98566	158	3.95	0	1	0	0	0	1	0	0	0	0	0.345353
TS04 B Centre	73822	0	01:27:52	98722	98722	44	1.1	0	1	0	0	0	1	0	0	0	1	0.472492
TS04 B Centre	73865	0	01:27:53	98768	98768	255	6.375	0	1	0	0	0	1	0	0	0	0	0.368925
TS04 B Centre	74119	0	01:27:57	99021	99021	74	1.85	0	1	0	0	0	1	0	0	0	1	0.236084
TS04 B Centre	74192	0	01:27:58	99093	99093	178	4.45	0	1	0	0	0	1	0	0	0	0	0.27726
TS04 B Centre	74369	0	01:28:13	99958	99958	93	2.325	0	1	0	0	0	1	0	0	0	0	0.26351
TS04 B Centre	74461	0	01:28:14	100049	100049	29	0.725	0	1	0	0	0	1	0	0	0	1	0.567374
TS04 B Centre	74489	0	01:28:15	100076	100076	219	5.475	0	1	0	0	0	1	0	0	0	0	0.333782
TS04 B Centre	74707	0	01:28:18	100293	100293	33	0.825	0	1	0	0	0	1	0	0	0	1	0.461311
TS04 B Centre	74739	0	01:32:29	115248	115248	10794	269.85	0	1	0	0	0	0	1	0	1	0	0.261694
TS04 B Centre	85532	0	01:33:30	118902	118902	250	6.25	0	1	0	0	0	0	1	0	0	0	0.273959
TS04 B Centre	85781	0	01:33:34	119150	119150	106	2.65	0	1	0	0	0	0	1	0	0	1	0.257713
TS04 B Centre	85886	0	01:33:36	119254	119254	209	5.225	0	1	0	0	0	0	1	0	0	0	0.26889
TS04 B Centre	86094	0	01:33:39	119461	119461	73	1.825	0	1	0	0	0	0	1	0	0	1	0.239563
TS04 B Centre	86166	0	01:33:40	119532	119532	274	6.85	0	1	0	0	0	0	1	0	0	0	0.253467
TS04 B Centre	86439	0	01:33:45	119804	119804	65	1.625	0	1	0	0	0	0	1	0	0	1	0.23753
TS04 B Centre	86503	0	01:33:46	119867	119867	247	6.175	0	1	0	0	0	0	1	0	0	0	0.263927
TS04 B Centre	86749	0	01:33:50	120110	120110	55	1.375	0	1	0	0	0	0	1	0	0	1	0.298019
TS04 B Centre	86803	0	01:33:51	120163	120163	271	6.775	0	1	0	0	0	0	1	0	0	0	0.248131
TS04 B Centre	87073	0	01:33:55	120432	120432	61	1.525	0	1	0	0	0	0	1	0	0	1	0.255233
TS04 B Centre	87133	0	01:33:56	120491	120491	220	5.5	0	1	0	0	0	0	1	0	0	0	0.259013
TS04 B Centre	87352	0	01:34:01	120755	120755	51	1.275	0	1	0	0	0	0	1	0	0	1	0.247578
TS04 B Centre	87402	0	01:34:01	120804	120804	255	6.375	0	1	0	0	0	0	1	0	0	0	0.254736
TS04 B Centre	87656	0	01:34:06	121059	121059	57	1.425	0	1	0	0	0	0	1	0	0	1	0.327292
TS04 B Centre	87712	0	01:34:07	121114	121114	229	5.725	0	1	0	0	0	0	1	0	0	0	0.275077
TS04 B Centre	87940	0	01:34:10	121343	121343	64	1.6	0	1	0	0	0	0	1	0	0	1	0.230659
TS04 B Centre	88003	0	01:34:11	121405	121405	261	6.525	0	1	0	0	0	0	1	0	0	0	0.26249
TS04 B Centre	88263	0	01:34:16	121666	121666	93	2.325	0	1	0	0	0	0	1	0	0	1	0.295665
TS04 B Centre	88355	0	01:34:17	121757	121757	232	5.8	0	1	0	0	0	0	1	0	0	0	0.240859
TS04 B Centre	88586	0	01:34:21	121987	121987	44	1.1	0	1	0	0	0	0	1	0	0	1	0.299742
TS04 B Centre	88629	0	01:34:22	122029	122029	253	6.325	0	1	0	0	0	0	1	0	0	0	0.280171
TS04 B Centre	88881	0	01:34:26	122280	122280	94	2.35	0	1	0	0	0	0	1	0	0	1	0.228988
TS04 B Centre	88974	0	01:38:28	136739	136739	10794	269.85	0	1	0	0	0	0	0	1	1	0	0.307724
TS04 B Centre	99767	0	01:39:29	140399	140399	68	1.7	0	1	0	0	0	0	0	1	0	1	0.266168
TS04 B Centre	99834	0	01:39:30	140465	140465	259	6.475	0	1	0	0	0	0	0	1	0	0	0.310133
TS04 B Centre	100092	0	01:39:34	140722	140722	78	1.95	0	1	0	0	0	0	0	1	0	1	0.216645
TS04 B Centre	100169	0	01:39:36	140798	140798	226	5.65	0	1	0	0	0	0	0	1	0	0	0.320263
TS04 B Centre	100394	0	01:39:40	141022	141022	91	2.275	0	1	0	0	0	0	0	1	0	1	0.29974
TS04 B Centre	100484	0	01:39:41	141111	141111	227	5.675	0	1	0	0	0	0	0	1	0	0	0.335904
TS04 B Centre	100710	0	01:39:50	141655	141655	81	2.025	0	1	0	0	0	0	0	1	0	1	0.269254
TS04 B Centre	100790	0	01:39:51	141734	141734	229	5.725	0	1	0	0	0	0	0	1	0	0	0.345908
TS04 B Centre	101018	0	01:39:55	141961	141961	87	2.175	0	1	0	0	0	0	0	1	0	1	0.286874
TS04 B Centre	101104	0	01:39:57	142046	142046	223	5.575	0	1	0	0	0	0	0	1	0	0	0.342348
TS04 B Centre	101326	0	01:40:00	142267	142267	98	2.45	0	1	0	0	0	0	0	1	0	1	0.325137
TS04 B Centre	101423	0	01:40:02	142363	142363	208	5.2	0	1	0	0	0	0	0	1	0	0	0.315998
TS04 B Centre	101630	0	01:40:05	142569	142569	77	1.925	0	1	0	0	0	0	0	1	0	1	0.330499
TS04 B Centre	101706	0	01:40:11	142884	142884	76	1.9	0	1	0	0	0	0	0	1	0	0	0.309756
TS04 B Centre	101781	0	01:40:12	142958	142958	255	6.375	0	1	0	0	0	0	0	1	0	0	0.292258
TS04 B Centre	102035	0	01:40:16	143213	143213	87	2.175	0	1	0	0	0	0	0	1	0	1	0.280004
TS04 B Centre	102121	0	01:40:18	143296	143296	231	5.775	0	1	0	0	0	0	0	1	0	0	0.305104
TS04 B Centre	102351	0	01:40:21	143527	143527	91	2.275	0	1	0	0	0	0	0	1	0	1	0.28587
TS04 B Centre	102441	0	01:40:23	143618	143618	228	5.7	0	1	0	0	0	0	0	1	0	0	0.328882
TS04 B Centre	102668	0	01:40:27	143844	143844	64	1.6	0	1	0	0	0	0	0	1	0	1	0.368974
TS04 B Centre	102731	0	01:44:28	158281	158281	10735	268.375	0	1	0	0	1	0	0	0	1	0	0.257022
TS04 B Centre	113465	0	01:44:28	158284	158284	4689	117.225	0	1	0	0	1	0	0	0	0	0	0.265067
TS04 B Centre	118153	0	01:45:47	162971	162971	152	3.8	0	1	0	0	1	0	0	0	0	1	0.20566
TS04 B Centre	118304	0	01:45:50	163171	163171	3412	85.3	0	1	0	0	1	0	0	0	0	0	0.250313
TS04 B Centre	121715	0	01:46:49	166686	166686	986	24.65	0	1	0	0	1	0	0	0	0	0	0.250744
TS04 B Centre	122700	0	01:47:08	167816	167816	113	2.825	0	1	0	0	1	0	0	0	0	1	0.253789
TS04 B Centre	122812	0	01:50:28	179797	179797	10749	268.725	1	0	0	0	0	0	0	1	1	0	0.22089
TS04 B Centre	133560	0	01:51:28	183358	183358	120	3	1	0	0	0	0	0	0	1	0	1	0.167636
TS04 B Centre	133679	0	01:51:30	183478	183478	300	7.5	1	0	0	0	0	0	0	1	0	0	0.230641
TS04 B Centre	133978	0	01:51:34	183774	183774	89	2.225	1	0	0	0	0	0	0	1	0	1	0.168651
TS04 B Centre	134066	0	01:51:36	183861	183861	353	8.825	1	0	0	0	0	0	0	1	0	0	0.235669
TS04 B Centre	134418	0	01:51:42	184212	184212	133	3.325	1	0	0	0	0	0	0	1	0	1	0.190467
TS04 B Centre	134550	0	01:51:44	184345	184345	259	6.475	1	0	0	0	0	0	0	1	0	0	0.235879
TS04 B Centre	134808	0	01:51:48	184602	184602	111	2.775	1	0	0	0	0	0	0	1	0	1	0.160502
TS04 B Centre	134918	0	01:51:50	184711	184711	340	8.5	1	0	0	0	0	0	0	1	0	0	0.220565
TS04 B Centre	135257	0	01:51:56	185049	185049	161	4.025	1	0	0	0	0	0	0	1	0	1	0.205023
TS04 B Centre	135417	0	01:51:58	185208	185208	300	7.5	1	0	0	0	0	0	0	1	0	0	0.224647
TS04 B Centre	135716	0	01:52:03	185506	185506	111	2.775	1	0	0	0	0	0	0	1	0	1	0.191764
TS04 B Centre	135826	0	01:52:05	185615	185615	313	7.825	1	0	0	0	0	0	0	1	0	0	0.226031
TS04 B Centre	136138	0	01:52:10	185926	185926	133	3.325	1	0	0	0	0	0	0	1	0	1	0.201348
TS04 B Centre	136270	0	01:52:13	186057	186057	285	7.125	1	0	0	0	0	0	0	1	0	0	0.20823
TS04 B Centre	136554	0	01:52:17	186340	186340	103	2.575	1	0	0	0	0	0	0	1	0	1	0.176325
TS04 B Centre	136656	0	01:52:19	186443	186443	355	8.875	1	0	0	0	0	0	0	1	0	0	0.208372
TS04 B Centre	137010	0	01:52:25	186796	186796	139	3.475	1	0	0	0	0	0	0	1	0	1	0.200797
TS04 B Centre	137148	0	01:56:28	201322	201322	10781	269.525	1	0	0	0	1	0	0	0	1	0	0.215642
TS04 B Centre	147928	0	01:56:28	201322	201322	5909	147.725	1	0	0	0	1	0	0	0	0	0	0.226013
TS04 B Centre	153836	0	01:58:07	207228	207228	157	3.925	1	0	0	0	1	0	0	0	0	1	0.166634
TS04 B Centre	153992	0	01:58:09	207383	207383	937	23.425	1	0	0	0	1	0	0	0	0	0	0.209119
TS04 B Centre	154928	0	01:58:26	208385	208385	4869	121.725	1	0	0	0	1	0	0	0	0	0	0.215292
TS04 B Centre	159796	0	02:05:28	233608	233608	10792	269.8	1	0	0	0	0	1	0	0	1	0	0.207271
TS04 B Centre	170587	0	02:06:36	237669	237669	44	1.1	1	0	0	0	0	1	0	0	0	1	0.165556
TS04 B Centre	170630	0	02:06:36	237710	237710	144	3.6	1	0	0	0	0	1	0	0	0	0	0.191915
TS04 B Centre	170773	0	02:06:39	237853	237853	33	0.825	1	0	0	0	0	1	0	0	0	1	0.107262
TS04 B Centre	170805	0	02:06:39	237884	237884	173	4.325	1	0	0	0	0	1	0	0	0	0	0.21166
TS04 B Centre	170977	0	02:06:42	238055	238055	59	1.475	1	0	0	0	0	1	0	0	0	1	0.130754
TS04 B Centre	171035	0	02:06:43	238112	238112	354	8.85	1	0	0	0	0	1	0	0	0	0	0.213947
TS04 B Centre	171388	0	02:06:49	238464	238464	39	0.975	1	0	0	0	0	1	0	0	0	1	0.105192
TS04 B Centre	171426	0	02:06:50	238537	238537	339	8.475	1	0	0	0	0	1	0	0	0	0	0.1903
TS04 B Centre	171764	0	02:06:56	238874	238874	41	1.025	1	0	0	0	0	1	0	0	0	1	0.209186
TS04 B Centre	171804	0	02:06:57	238913	238913	317	7.925	1	0	0	0	0	1	0	0	0	0	0.201205
TS04 B Centre	172120	0	02:07:02	239228	239228	59	1.475	1	0	0	0	0	1	0	0	0	1	0.206484
TS04 B Centre	172178	0	02:07:05	239392	239392	353	8.825	1	0	0	0	0	1	0	0	0	0	0.202606
TS04 B Centre	172530	0	02:07:10	239743	239743	45	1.125	1	0	0	0	0	1	0	0	0	1	0.251953
TS04 B Centre	172574	0	02:07:25	240619	240619	79	1.975	1	0	0	0	0	1	0	0	0	1	0.186433
TS04 B Centre	172652	0	02:11:27	255093	255093	10757	268.925	1	0	0	0	0	0	1	0	1	0	0.218579
TS04 B Centre	183408	0	02:12:29	258774	258774	99	2.475	1	0	0	0	0	0	1	0	0	1	0.176735
TS04 B Centre	183506	0	02:12:30	258871	258871	322	8.05	1	0	0	0	0	0	1	0	0	0	0.225359
TS04 B Centre	183827	0	02:12:36	259193	259193	80	2	1	0	0	0	0	0	1	0	0	1	0.194401
TS04 B Centre	183906	0	02:12:37	259271	259271	318	7.95	1	0	0	0	0	0	1	0	0	0	0.232339
TS04 B Centre	184223	0	02:12:42	259587	259587	93	2.325	1	0	0	0	0	0	1	0	0	1	0.224567
TS04 B Centre	184315	0	02:12:44	259678	259678	352	8.8	1	0	0	0	0	0	1	0	0	0	0.217039
TS04 B Centre	184666	0	02:12:50	260028	260028	32	0.8	1	0	0	0	0	0	1	0	0	1	0.177049
TS04 B Centre	184697	0	02:12:50	260058	260058	155	3.875	1	0	0	0	0	0	1	0	0	0	0.217989
TS04 B Centre	184851	0	02:12:53	260211	260211	102	2.55	1	0	0	0	0	0	1	0	0	1	0.210969
TS04 B Centre	184952	0	02:12:54	260313	260313	372	9.3	1	0	0	0	0	0	1	0	0	0	0.242421
TS04 B Centre	185323	0	02:13:01	260683	260683	71	1.775	1	0	0	0	0	0	1	0	0	1	0.178592
TS04 B Centre	185393	0	02:13:02	260752	260752	279	6.975	1	0	0	0	0	0	1	0	0	0	0.231424
TS04 B Centre	185671	0	02:13:06	261029	261029	105	2.625	1	0	0	0	0	0	1	0	0	1	0.224342
TS04 B Centre	185775	0	02:13:08	261132	261132	318	7.95	1	0	0	0	0	0	1	0	0	0	0.208012
TS04 B Centre	186092	0	02:13:13	261448	261448	82	2.05	1	0	0	0	0	0	1	0	0	1	0.182195
TS04 B Centre	186173	0	02:13:15	261528	261528	366	9.15	1	0	0	0	0	0	1	0	0	0	0.213551
TS04 B Centre	186538	0	02:13:21	261892	261892	79	1.975	1	0	0	0	0	0	1	0	0	1	0.223752
TS04 B Centre	186616	0	02:17:28	276668	276668	10798	269.95	0	0	1	0	0	0	0	1	1	0	0.411144
TS04 B Centre	197413	0	02:18:30	280385	280385	147	3.675	0	0	1	0	0	0	0	1	0	0	0.414573
TS04 B Centre	197559	0	02:18:32	280530	280530	59	1.475	0	0	1	0	0	0	0	1	0	1	0.501524
TS04 B Centre	197617	0	02:18:33	280587	280587	173	4.325	0	0	1	0	0	0	0	1	0	0	0.470592
TS04 B Centre	197789	0	02:18:36	280758	280758	64	1.6	0	0	1	0	0	0	0	1	0	1	0.280797
TS04 B Centre	197852	0	02:18:40	280974	280974	66	1.65	0	0	1	0	0	0	0	1	0	1	0.35874
TS04 B Centre	197917	0	02:18:41	281038	281038	209	5.225	0	0	1	0	0	0	0	1	0	0	0.50991
TS04 B Centre	198125	0	02:18:44	281245	281245	53	1.325	0	0	1	0	0	0	0	1	0	1	0.259151
TS04 B Centre	198177	0	02:18:45	281296	281296	158	3.95	0	0	1	0	0	0	0	1	0	0	0.430568
TS04 B Centre	198334	0	02:18:48	281452	281452	110	2.75	0	0	1	0	0	0	0	1	0	1	0.38451
TS04 B Centre	198443	0	02:18:50	281560	281560	150	3.75	0	0	1	0	0	0	0	1	0	0	0.382116
TS04 B Centre	198592	0	02:18:52	281708	281708	106	2.65	0	0	1	0	0	0	0	1	0	1	0.315774
TS04 B Centre	198697	0	02:18:54	281812	281812	132	3.3	0	0	1	0	0	0	0	1	0	0	0.455415
TS04 B Centre	198828	0	02:18:56	281942	281942	113	2.825	0	0	1	0	0	0	0	1	0	1	0.373431
TS04 B Centre	198940	0	02:18:58	282053	282053	148	3.7	0	0	1	0	0	0	0	1	0	0	0.414574
TS04 B Centre	199087	0	02:19:00	282199	282199	100	2.5	0	0	1	0	0	0	0	1	0	1	0.357422
TS04 B Centre	199186	0	02:19:02	282297	282297	132	3.3	0	0	1	0	0	0	0	1	0	0	0.432969
TS04 B Centre	199317	0	02:19:04	282427	282427	107	2.675	0	0	1	0	0	0	0	1	0	1	0.414816
TS04 B Centre	199423	0	02:19:06	282532	282532	149	3.725	0	0	1	0	0	0	0	1	0	0	0.444019
TS04 B Centre	199571	0	02:19:08	282679	282679	85	2.125	0	0	1	0	0	0	0	1	0	1	0.372965
TS04 B Centre	199655	0	02:19:10	282762	282762	152	3.8	0	0	1	0	0	0	0	1	0	0	0.417909
TS04 B Centre	199806	0	02:19:12	282912	282912	95	2.375	0	0	1	0	0	0	0	1	0	1	0.389817
TS04 B Centre	199900	0	02:19:14	283005	283005	143	3.575	0	0	1	0	0	0	0	1	0	0	0.436998
TS04 B Centre	200042	0	02:19:16	283146	283146	96	2.4	0	0	1	0	0	0	0	1	0	1	0.414571
TS04 B Centre	200137	0	02:19:18	283240	283240	128	3.2	0	0	1	0	0	0	0	1	0	0	0.480311
TS04 B Centre	200264	0	02:19:20	283366	283366	119	2.975	0	0	1	0	0	0	0	1	0	1	0.406416
TS04 B Centre	200382	0	02:19:22	283483	283483	122	3.05	0	0	1	0	0	0	0	1	0	0	0.427936
TS04 B Centre	200503	0	02:19:24	283603	283603	79	1.975	0	0	1	0	0	0	0	1	0	1	0.382869
TS04 B Centre	200581	0	02:19:25	283678	283678	153	3.825	0	0	1	0	0	0	0	1	0	0	0.393759
TS04 B Centre	200733	0	02:23:28	298228	298228	10739	268.475	0	0	1	0	0	1	0	0	1	0	0.357411
TS04 B Centre	211471	0	02:24:28	301816	301816	137	3.425	0	0	1	0	0	1	0	0	0	0	0.355295
TS04 B Centre	211607	0	02:24:31	301951	301951	93	2.325	0	0	1	0	0	1	0	0	0	1	0.40849
TS04 B Centre	211699	0	02:24:32	302042	302042	370	9.25	0	0	1	0	0	1	0	0	0	0	0.350426
TS04 B Centre	212068	0	02:24:38	302410	302410	31	0.775	0	0	1	0	0	1	0	0	0	1	0.401912
TS04 B Centre	212098	0	02:24:39	302439	302439	191	4.775	0	0	1	0	0	1	0	0	0	0	0.318713
TS04 B Centre	212288	0	02:24:42	302628	302628	68	1.7	0	0	1	0	0	1	0	0	0	1	0.354882
TS04 B Centre	212355	0	02:24:43	302694	302694	203	5.075	0	0	1	0	0	1	0	0	0	0	0.362313
TS04 B Centre	212557	0	02:24:46	302895	302895	22	0.55	0	0	1	0	0	1	0	0	0	1	0.633975
TS04 B Centre	212578	0	02:24:47	302915	302915	160	4	0	0	1	0	0	1	0	0	0	0	0.388719
TS04 B Centre	212737	0	02:24:49	303073	303073	143	3.575	0	0	1	0	0	1	0	0	0	1	0.348942
TS04 B Centre	212879	0	02:24:52	303214	303214	157	3.925	0	0	1	0	0	1	0	0	0	0	0.349411
TS04 B Centre	213035	0	02:24:54	303372	303372	68	1.7	0	0	1	0	0	1	0	0	0	1	0.293974
TS04 B Centre	213102	0	02:24:55	303438	303438	180	4.5	0	0	1	0	0	1	0	0	0	0	0.324317
TS04 B Centre	213281	0	02:24:58	303618	303618	37	0.925	0	0	1	0	0	1	0	0	0	1	0.418633
TS04 B Centre	213317	0	02:24:59	303653	303653	223	5.575	0	0	1	0	0	1	0	0	0	0	0.392343
TS04 B Centre	213539	0	02:25:03	303874	303874	85	2.125	0	0	1	0	0	1	0	0	0	1	0.344296
TS04 B Centre	213623	0	02:25:04	303957	303957	200	5	0	0	1	0	0	1	0	0	0	0	0.344868
TS04 B Centre	213822	0	02:25:07	304155	304155	54	1.35	0	0	1	0	0	1	0	0	0	1	0.371319
TS04 B Centre	213875	0	02:25:08	304207	304207	174	4.35	0	0	1	0	0	1	0	0	0	0	0.352945
TS04 B Centre	214048	0	02:25:11	304379	304379	45	1.125	0	0	1	0	0	1	0	0	0	1	0.325401
TS04 B Centre	214092	0	02:25:22	305013	305013	51	1.275	0	0	1	0	0	1	0	0	0	1	0.293901
TS04 B Centre	214142	0	02:25:23	305059	305059	206	5.15	0	0	1	0	0	1	0	0	0	0	0.365782
TS04 B Centre	214347	0	02:25:26	305263	305263	28	0.7	0	0	1	0	0	1	0	0	0	1	0.450611
TS04 B Centre	214374	0	02:29:28	319728	319728	10796	269.9	0	0	1	0	0	0	1	0	1	0	0.391997
TS04 B Centre	225169	0	02:30:30	323435	323435	154	3.85	0	0	1	0	0	0	1	0	0	0	0.418119
TS04 B Centre	225322	0	02:30:32	323587	323587	43	1.075	0	0	1	0	0	0	1	0	0	1	0.371257
TS04 B Centre	225364	0	02:30:33	323628	323628	170	4.25	0	0	1	0	0	0	1	0	0	0	0.374312
TS04 B Centre	225533	0	02:30:36	323796	323796	58	1.45	0	0	1	0	0	0	1	0	0	1	0.410533
TS04 B Centre	225590	0	02:30:37	323852	323852	212	5.3	0	0	1	0	0	0	1	0	0	0	0.383963
TS04 B Centre	225801	0	02:30:40	324062	324062	58	1.45	0	0	1	0	0	0	1	0	0	1	0.409518
TS04 B Centre	225858	0	02:30:41	324118	324118	182	4.55	0	0	1	0	0	0	1	0	0	0	0.386877
TS04 B Centre	226039	0	02:30:44	324298	324298	78	1.95	0	0	1	0	0	0	1	0	0	1	0.437643
TS04 B Centre	226116	0	02:30:46	324377	324377	156	3.9	0	0	1	0	0	0	1	0	0	0	0.398042
TS04 B Centre	226271	0	02:30:48	324531	324531	87	2.175	0	0	1	0	0	0	1	0	0	1	0.39913
TS04 B Centre	226357	0	02:30:50	324616	324616	173	4.325	0	0	1	0	0	0	1	0	0	0	0.42848
TS04 B Centre	226529	0	02:30:52	324787	324787	80	2	0	0	1	0	0	0	1	0	0	1	0.372753
TS04 B Centre	226608	0	02:30:54	324865	324865	136	3.4	0	0	1	0	0	0	1	0	0	0	0.419191
TS04 B Centre	226743	0	02:31:00	325266	325266	58	1.45	0	0	1	0	0	0	1	0	0	1	0.352877
TS04 B Centre	226800	0	02:31:02	325342	325342	175	4.375	0	0	1	0	0	0	1	0	0	0	0.424344
TS04 B Centre	226974	0	02:31:05	325516	325516	35	0.875	0	0	1	0	0	0	1	0	0	1	0.344913
TS04 B Centre	227008	0	02:31:05	325549	325549	201	5.025	0	0	1	0	0	0	1	0	0	0	0.411068
TS04 B Centre	227208	0	02:31:09	325748	325748	32	0.8	0	0	1	0	0	0	1	0	0	1	0.314839
TS04 B Centre	227239	0	02:31:09	325778	325778	207	5.175	0	0	1	0	0	0	1	0	0	0	0.417113
TS04 B Centre	227445	0	02:31:12	325983	325983	77	1.925	0	0	1	0	0	0	1	0	0	1	0.328687
TS04 B Centre	227521	0	02:31:14	326058	326058	151	3.775	0	0	1	0	0	0	1	0	0	0	0.403866
TS04 B Centre	227671	0	02:31:16	326207	326207	57	1.425	0	0	1	0	0	0	1	0	0	1	0.483773
TS04 B Centre	227727	0	02:31:17	326262	326262	236	5.9	0	0	1	0	0	0	1	0	0	0	0.394372
TS04 B Centre	227962	0	02:31:21	326496	326496	44	1.1	0	0	1	0	0	0	1	0	0	1	0.312375
TS04 B Centre	228005	0	02:31:22	326538	326538	170	4.25	0	0	1	0	0	0	1	0	0	0	0.450289
TS04 B Centre	228174	0	02:31:25	326705	326705	84	2.1	0	0	1	0	0	0	1	0	0	1	0.38563
TS04 B Centre	228257	0	02:31:26	326797	326797	87	2.175	0	0	1	0	0	0	1	0	0	0	0.429804
TS04 B Centre	228343	0	02:35:28	341290	341290	11263	281.575	0	0	1	0	1	0	0	0	1	0	0.377255
TS04 B Centre	239605	0	02:35:29	341315	341315	3646	91.15	0	0	1	0	1	0	0	0	0	0	0.359112
TS04 B Centre	243250	0	02:36:30	344959	344959	123	3.075	0	0	1	0	1	0	0	0	0	1	0.310793
TS04 B Centre	243372	0	02:36:32	345074	345074	3585	89.625	0	0	1	0	1	0	0	0	0	0	0.390834
TS04 B Centre	246956	0	02:37:32	348657	348657	111	2.775	0	0	1	0	1	0	0	0	0	1	0.421953
TS04 B Centre	247066	0	02:37:34	348800	348800	3215	80.375	0	0	1	0	1	0	0	0	0	0	0.395132
TS04 B Centre	250280	0	02:38:28	352011	352011	99	2.475	0	0	1	0	1	0	0	0	0	1	0.288198
TS05_B_Centre	0	0	02:51:03	14710	14710	10607	265.175	1	0	0	0	0	0	0	1	1	0	0.212562
TS05_B_Centre	10606	0	02:52:00	18144	18144	290	7.25	1	0	0	0	0	0	0	1	0	0	0.203786
TS05_B_Centre	10895	0	02:52:05	18432	18432	190	4.75	1	0	0	0	0	0	0	1	0	1	0.210514
TS05_B_Centre	11084	0	02:52:08	18618	18618	271	6.775	1	0	0	0	0	0	0	1	0	0	0.218076
TS05_B_Centre	11354	0	02:52:13	18887	18887	105	2.625	1	0	0	0	0	0	0	1	0	1	0.190721
TS05_B_Centre	11458	0	02:52:14	18990	18990	292	7.3	1	0	0	0	0	0	0	1	0	0	0.211228
TS05_B_Centre	11749	0	02:52:19	19280	19280	116	2.9	1	0	0	0	0	0	0	1	0	1	0.186532
TS05_B_Centre	11864	0	02:52:21	19394	19394	269	6.725	1	0	0	0	0	0	0	1	0	0	0.227517
TS05_B_Centre	12132	0	02:52:26	19661	19661	162	4.05	1	0	0	0	0	0	0	1	0	1	0.202139
TS05_B_Centre	12293	0	02:52:28	19821	19821	271	6.775	1	0	0	0	0	0	0	1	0	0	0.206171
TS05_B_Centre	12563	0	02:52:33	20090	20090	141	3.525	1	0	0	0	0	0	0	1	0	1	0.225145
TS05_B_Centre	12703	0	02:52:35	20229	20229	246	6.15	1	0	0	0	0	0	0	1	0	0	0.219905
TS05_B_Centre	12948	0	02:52:42	20659	20659	305	7.625	1	0	0	0	0	0	0	1	0	0	0.219881
TS05_B_Centre	13252	0	02:52:47	20962	20962	109	2.725	1	0	0	0	0	0	0	1	0	1	0.162351
TS05_B_Centre	13360	0	02:52:49	21069	21069	271	6.775	1	0	0	0	0	0	0	1	0	0	0.222731
TS05_B_Centre	13630	0	02:52:54	21338	21338	194	4.85	1	0	0	0	0	0	0	1	0	1	0.19953
TS05_B_Centre	13823	0	02:52:57	21530	21530	240	6	1	0	0	0	0	0	0	1	0	0	0.21836
TS05_B_Centre	14062	0	02:53:01	21766	21766	132	3.3	1	0	0	0	0	0	0	1	0	1	0.217041
TS05_B_Centre	14193	0	02:56:59	35986	35986	10769	269.225	1	0	0	0	0	1	0	0	1	0	0.192664
TS05_B_Centre	24961	0	02:57:56	39413	39413	351	8.775	1	0	0	0	0	1	0	0	0	0	0.189082
TS05_B_Centre	25311	0	02:58:02	39762	39762	79	1.975	1	0	0	0	0	1	0	0	0	1	0.251665
TS05_B_Centre	25389	0	02:58:03	39839	39839	358	8.95	1	0	0	0	0	1	0	0	0	0	0.184404
TS05_B_Centre	25746	0	02:58:09	40195	40195	72	1.8	1	0	0	0	0	1	0	0	0	1	0.227391
TS05_B_Centre	25817	0	02:58:10	40265	40265	340	8.5	1	0	0	0	0	1	0	0	0	0	0.192242
TS05_B_Centre	26156	0	02:58:16	40603	40603	66	1.65	1	0	0	0	0	1	0	0	0	1	0.236527
TS05_B_Centre	26221	0	02:58:17	40667	40667	350	8.75	1	0	0	0	0	1	0	0	0	0	0.193197
TS05_B_Centre	26570	0	02:58:23	41015	41015	58	1.45	1	0	0	0	0	1	0	0	0	1	0.216287
TS05_B_Centre	26627	0	02:58:24	41071	41071	359	8.975	1	0	0	0	0	1	0	0	0	0	0.200358
TS05_B_Centre	26985	0	02:58:30	41428	41428	55	1.375	1	0	0	0	0	1	0	0	0	1	0.192699
TS05_B_Centre	27039	0	02:58:30	41481	41481	378	9.45	1	0	0	0	0	1	0	0	0	0	0.19204
TS05_B_Centre	27416	0	02:58:37	41857	41857	42	1.05	1	0	0	0	0	1	0	0	0	1	0.157274
TS05_B_Centre	27457	0	02:58:37	41897	41897	374	9.35	1	0	0	0	0	1	0	0	0	0	0.211174
TS05_B_Centre	27830	0	02:58:44	42269	42269	42	1.05	1	0	0	0	0	1	0	0	0	1	0.122267
TS05_B_Centre	27871	0	02:58:44	42309	42309	420	10.5	1	0	0	0	0	1	0	0	0	0	0.19017
TS05_B_Centre	28290	0	02:58:51	42727	42727	90	2.25	1	0	0	0	0	1	0	0	0	1	0.161539
TS05_B_Centre	28379	0	02:58:53	42815	42815	332	8.3	1	0	0	0	0	1	0	0	0	0	0.201478
TS05_B_Centre	28710	0	03:02:58	57500	57500	10766	269.15	1	0	0	0	1	0	0	0	1	0	0.18468
TS05_B_Centre	39475	0	03:02:58	57500	57500	6319	157.975	1	0	0	0	1	0	0	0	0	0	0.185141
TS05_B_Centre	45793	0	03:04:44	63811	63811	119	2.975	1	0	0	0	1	0	0	0	0	1	0.205715
TS05_B_Centre	45911	0	03:04:46	63928	63928	4312	107.8	1	0	0	0	1	0	0	0	0	0	0.184006
TS05_B_Centre	50222	0	03:08:58	78984	78984	10762	269.05	1	0	0	0	0	0	1	0	1	0	0.192639
TS05_B_Centre	60983	0	03:10:01	82800	82800	53	1.325	1	0	0	0	0	0	1	0	0	1	0.14086
TS05_B_Centre	61035	0	03:10:02	82851	82851	356	8.9	1	0	0	0	0	0	1	0	0	0	0.18222
TS05_B_Centre	61390	0	03:10:08	83205	83205	98	2.45	1	0	0	0	0	0	1	0	0	1	0.273528
TS05_B_Centre	61487	0	03:10:10	83301	83301	202	5.05	1	0	0	0	0	0	1	0	0	0	0.358887
TS05_B_Centre	61688	0	03:10:17	83701	83701	362	9.05	1	0	0	0	0	0	1	0	0	0	0.202522
TS05_B_Centre	62049	0	03:10:23	84061	84061	53	1.325	1	0	0	0	0	0	1	0	0	1	0.185415
TS05_B_Centre	62101	0	03:10:23	84112	84112	382	9.55	1	0	0	0	0	0	1	0	0	0	0.19113
TS05_B_Centre	62482	0	03:10:30	84492	84492	100	2.5	1	0	0	0	0	0	1	0	0	1	0.200972
TS05_B_Centre	62581	0	03:10:31	84590	84590	329	8.225	1	0	0	0	0	0	1	0	0	0	0.184894
TS05_B_Centre	62909	0	03:10:37	84917	84917	92	2.3	1	0	0	0	0	0	1	0	0	1	0.209832
TS05_B_Centre	63000	0	03:10:38	85007	85007	317	7.925	1	0	0	0	0	0	1	0	0	0	0.182861
TS05_B_Centre	63316	0	03:10:44	85322	85322	141	3.525	1	0	0	0	0	0	1	0	0	1	0.171699
TS05_B_Centre	63456	0	03:10:46	85461	85461	328	8.2	1	0	0	0	0	0	1	0	0	0	0.188071
TS05_B_Centre	63783	0	03:10:51	85787	85787	94	2.35	1	0	0	0	0	0	1	0	0	1	0.190598
TS05_B_Centre	63876	0	03:10:51	85787	85787	94	2.35	1	0	0	0	0	0	1	0	0	1	0.190598
TS05_B_Centre	63969	0	03:10:53	85879	85879	274	6.85	1	0	0	0	0	0	1	0	0	0	0.192673
TS05_B_Centre	64242	0	03:14:59	100602	100602	10775	269.375	0	0	1	0	0	0	1	0	1	0	0.344791
TS05_B_Centre	75016	0	03:16:02	104337	104337	79	1.975	0	0	1	0	0	0	1	0	0	1	0.324626
TS05_B_Centre	75094	0	03:16:03	104414	104414	178	4.45	0	0	1	0	0	0	1	0	0	0	0.335077
TS05_B_Centre	75271	0	03:16:06	104590	104590	47	1.175	0	0	1	0	0	0	1	0	0	1	0.280751
TS05_B_Centre	75317	0	03:16:07	104635	104635	220	5.5	0	0	1	0	0	0	1	0	0	0	0.348447
TS05_B_Centre	75536	0	03:16:10	104853	104853	75	1.875	0	0	1	0	0	0	1	0	0	1	0.279475
TS05_B_Centre	75610	0	03:16:11	104926	104926	197	4.925	0	0	1	0	0	0	1	0	0	0	0.337152
TS05_B_Centre	75806	0	03:16:15	105121	105121	43	1.075	0	0	1	0	0	0	1	0	0	1	0.284552
TS05_B_Centre	75848	0	03:16:15	105162	105162	165	4.125	0	0	1	0	0	0	1	0	0	0	0.350732
TS05_B_Centre	76012	0	03:16:18	105325	105325	64	1.6	0	0	1	0	0	0	1	0	0	1	0.333701
TS05_B_Centre	76075	0	03:16:19	105387	105387	180	4.5	0	0	1	0	0	0	1	0	0	0	0.347866
TS05_B_Centre	76254	0	03:16:22	105565	105565	70	1.75	0	0	1	0	0	0	1	0	0	1	0.352387
TS05_B_Centre	76323	0	03:16:23	105633	105633	177	4.425	0	0	1	0	0	0	1	0	0	0	0.356076
TS05_B_Centre	76499	0	03:16:26	105808	105808	38	0.95	0	0	1	0	0	0	1	0	0	1	0.292711
TS05_B_Centre	76536	0	03:16:27	105844	105844	195	4.875	0	0	1	0	0	0	1	0	0	0	0.350799
TS05_B_Centre	76730	0	03:16:30	106037	106037	40	1	0	0	1	0	0	0	1	0	0	1	0.312813
TS05_B_Centre	76769	0	03:16:31	106075	106075	200	5	0	0	1	0	0	0	1	0	0	0	0.350298
TS05_B_Centre	76968	0	03:16:34	106273	106273	53	1.325	0	0	1	0	0	0	1	0	0	1	0.338811
TS05_B_Centre	77020	0	03:16:35	106324	106324	195	4.875	0	0	1	0	0	0	1	0	0	0	0.337378
TS05_B_Centre	77214	0	03:16:38	106517	106517	79	1.975	0	0	1	0	0	0	1	0	0	1	0.327505
TS05_B_Centre	77292	0	03:16:39	106594	106594	168	4.2	0	0	1	0	0	0	1	0	0	0	0.360947
TS05_B_Centre	77459	0	03:16:42	106760	106760	76	1.9	0	0	1	0	0	0	1	0	0	1	0.331976
TS05_B_Centre	77534	0	03:16:43	106834	106834	180	4.5	0	0	1	0	0	0	1	0	0	0	0.360379
TS05_B_Centre	77713	0	03:16:46	107012	107012	60	1.5	0	0	1	0	0	0	1	0	0	1	0.291951
TS05_B_Centre	77772	0	03:16:47	107070	107070	168	4.2	0	0	1	0	0	0	1	0	0	0	0.338858
TS05_B_Centre	77939	0	03:16:50	107236	107236	51	1.275	0	0	1	0	0	0	1	0	0	1	0.359424
TS05_B_Centre	77989	0	03:16:51	107285	107285	199	4.975	0	0	1	0	0	0	1	0	0	0	0.363352
TS05_B_Centre	78187	0	03:16:54	107482	107482	40	1	0	0	1	0	0	0	1	0	0	1	0.316056
TS05_B_Centre	78226	0	03:16:55	107520	107520	183	4.575	0	0	1	0	0	0	1	0	0	0	0.365167
TS05_B_Centre	78408	0	03:20:59	122129	122129	10763	269.075	0	0	1	0	0	0	0	1	1	0	0.367695
TS05_B_Centre	89170	0	03:22:00	125740	125740	132	3.3	0	0	1	0	0	0	0	1	0	0	0.40603
TS05_B_Centre	89301	0	03:22:02	125870	125870	106	2.65	0	0	1	0	0	0	0	1	0	1	0.282268
TS05_B_Centre	89406	0	03:22:03	125974	125974	149	3.725	0	0	1	0	0	0	0	1	0	0	0.400841
TS05_B_Centre	89554	0	03:22:06	126121	126121	98	2.45	0	0	1	0	0	0	0	1	0	1	0.322185
TS05_B_Centre	89651	0	03:22:08	126217	126217	132	3.3	0	0	1	0	0	0	0	1	0	0	0.383373
TS05_B_Centre	89782	0	03:22:12	126464	126464	132	3.3	0	0	1	0	0	0	0	1	0	0	0.346283
TS05_B_Centre	89913	0	03:22:14	126594	126594	93	2.325	0	0	1	0	0	0	0	1	0	1	0.351358
TS05_B_Centre	90005	0	03:22:15	126685	126685	134	3.35	0	0	1	0	0	0	0	1	0	0	0.383198
TS05_B_Centre	90138	0	03:22:18	126817	126817	100	2.5	0	0	1	0	0	0	0	1	0	1	0.284133
TS05_B_Centre	90237	0	03:22:19	126915	126915	151	3.775	0	0	1	0	0	0	0	1	0	0	0.367869
TS05_B_Centre	90387	0	03:22:22	127064	127064	72	1.8	0	0	1	0	0	0	0	1	0	1	0.320498
TS05_B_Centre	90458	0	03:22:23	127134	127134	164	4.1	0	0	1	0	0	0	0	1	0	0	0.383864
TS05_B_Centre	90621	0	03:22:26	127296	127296	74	1.85	0	0	1	0	0	0	0	1	0	1	0.301035
TS05_B_Centre	90694	0	03:22:27	127368	127368	210	5.25	0	0	1	0	0	0	0	1	0	0	0.363773
TS05_B_Centre	90903	0	03:22:30	127576	127576	66	1.65	0	0	1	0	0	0	0	1	0	1	0.3287
TS05_B_Centre	90968	0	03:22:31	127640	127640	140	3.5	0	0	1	0	0	0	0	1	0	0	0.375917
TS05_B_Centre	91107	0	03:22:34	127778	127778	113	2.825	0	0	1	0	0	0	0	1	0	1	0.397744
TS05_B_Centre	91219	0	03:22:35	127889	127889	145	3.625	0	0	1	0	0	0	0	1	0	0	0.395221
TS05_B_Centre	91363	0	03:22:38	128032	128032	91	2.275	0	0	1	0	0	0	0	1	0	1	0.396468
TS05_B_Centre	91453	0	03:22:39	128121	128121	125	3.125	0	0	1	0	0	0	0	1	0	0	0.378058
TS05_B_Centre	91577	0	03:22:41	128244	128244	56	1.4	0	0	1	0	0	0	0	1	0	1	0.292139
TS05_B_Centre	91632	0	03:22:42	128298	128298	202	5.05	0	0	1	0	0	0	0	1	0	0	0.362109
TS05_B_Centre	91833	0	03:22:46	128498	128498	74	1.85	0	0	1	0	0	0	0	1	0	1	0.34081
TS05_B_Centre	91906	0	03:22:47	128570	128570	168	4.2	0	0	1	0	0	0	0	1	0	0	0.372563
TS05_B_Centre	92073	0	03:22:50	128736	128736	66	1.65	0	0	1	0	0	0	0	1	0	1	0.294644
TS05_B_Centre	92138	0	03:22:51	128800	128800	182	4.55	0	0	1	0	0	0	0	1	0	0	0.352693
TS05_B_Centre	92319	0	03:22:54	128980	128980	94	2.35	0	0	1	0	0	0	0	1	0	1	0.418447
TS05_B_Centre	92412	0	03:22:55	129072	129072	176	4.4	0	0	1	0	0	0	0	1	0	0	0.436179
TS05_B_Centre	92587	0	03:22:58	129246	129246	64	1.6	0	0	1	0	0	0	0	1	0	1	0.354911
TS05_B_Centre	92650	0	03:26:59	143675	143675	10714	267.85	0	0	1	0	0	1	0	0	1	0	0.364292
TS05_B_Centre	103363	0	03:27:59	147217	147217	194	4.85	0	0	1	0	0	1	0	0	0	0	0.35175
TS05_B_Centre	103556	0	03:28:02	147409	147409	48	1.2	0	0	1	0	0	1	0	0	0	1	0.309768
TS05_B_Centre	103603	0	03:28:03	147455	147455	176	4.4	0	0	1	0	0	1	0	0	0	0	0.338552
TS05_B_Centre	103778	0	03:28:06	147629	147629	24	0.6	0	0	1	0	0	1	0	0	0	1	0.505923
TS05_B_Centre	103801	0	03:28:06	147651	147651	212	5.3	0	0	1	0	0	1	0	0	0	0	0.351355
TS05_B_Centre	104012	0	03:28:09	147861	147861	32	0.8	0	0	1	0	0	1	0	0	0	1	0.45648
TS05_B_Centre	104043	0	03:28:10	147891	147891	197	4.925	0	0	1	0	0	1	0	0	0	0	0.355925
TS05_B_Centre	104239	0	03:28:13	148086	148086	47	1.175	0	0	1	0	0	1	0	0	0	1	0.394828
TS05_B_Centre	104285	0	03:28:14	148131	148131	264	6.6	0	0	1	0	0	1	0	0	0	0	0.356157
TS05_B_Centre	104548	0	03:28:18	148393	148393	38	0.95	0	0	1	0	0	1	0	0	0	1	0.362377
TS05_B_Centre	104585	0	03:28:19	148429	148429	202	5.05	0	0	1	0	0	1	0	0	0	0	0.373889
TS05_B_Centre	104786	0	03:28:22	148629	148629	40	1	0	0	1	0	0	1	0	0	0	1	0.344414
TS05_B_Centre	104825	0	03:28:23	148669	148669	170	4.25	0	0	1	0	0	1	0	0	0	0	0.372762
TS05_B_Centre	104994	0	03:28:26	148837	148837	52	1.3	0	0	1	0	0	1	0	0	0	1	0.292255
TS05_B_Centre	105045	0	03:28:27	148887	148887	402	10.05	0	0	1	0	0	1	0	0	0	0	0.370383
TS05_B_Centre	105446	0	03:28:33	149287	149287	46	1.15	0	0	1	0	0	1	0	0	0	1	0.377984
TS05_B_Centre	105491	0	03:28:34	149331	149331	234	5.85	0	0	1	0	0	1	0	0	0	0	0.365509
TS05_B_Centre	105724	0	03:28:38	149563	149563	46	1.15	0	0	1	0	0	1	0	0	0	1	0.366102
TS05_B_Centre	105769	0	03:28:39	149607	149607	200	5	0	0	1	0	0	1	0	0	0	0	0.372208
TS05_B_Centre	105968	0	03:28:42	149805	149805	42	1.05	0	0	1	0	0	1	0	0	0	1	0.335527
TS05_B_Centre	106009	0	03:28:46	150029	150029	52	1.3	0	0	1	0	0	1	0	0	0	1	0.368494
TS05_B_Centre	106060	0	03:28:47	150079	150079	194	4.85	0	0	1	0	0	1	0	0	0	0	0.353471
TS05_B_Centre	106253	0	03:28:50	150271	150271	52	1.3	0	0	1	0	0	1	0	0	0	1	0.329303
TS05_B_Centre	106304	0	03:28:51	150321	150321	198	4.95	0	0	1	0	0	1	0	0	0	0	0.372778
TS05_B_Centre	106501	0	03:28:54	150517	150517	44	1.1	0	0	1	0	0	1	0	0	0	1	0.293253
TS05_B_Centre	106544	0	03:28:55	150559	150559	204	5.1	0	0	1	0	0	1	0	0	0	0	0.371203
TS05_B_Centre	106747	0	03:28:58	150761	150761	32	0.8	0	0	1	0	0	1	0	0	0	1	0.244952
TS05_B_Centre	106778	0	03:32:59	165184	165184	10737	268.425	0	0	1	0	1	0	0	0	1	0	0.356495
TS05_B_Centre	117514	0	03:33:00	165239	165239	3439	85.975	0	0	1	0	1	0	0	0	0	0	0.35776
TS05_B_Centre	120952	0	03:33:57	168676	168676	110	2.75	0	0	1	0	1	0	0	0	0	1	0.399999
TS05_B_Centre	121061	0	03:33:59	168783	168783	3476	86.9	0	0	1	0	1	0	0	0	0	0	0.352318
TS05_B_Centre	124536	0	03:34:57	172257	172257	132	3.3	0	0	1	0	1	0	0	0	0	1	0.392451
TS05_B_Centre	124667	0	03:35:00	172388	172388	3458	86.45	0	0	1	0	1	0	0	0	0	0	0.357114
TS05_B_Centre	128124	0	03:38:59	186711	186711	10735	268.375	0	1	0	0	1	0	0	0	1	0	0.301614
TS05_B_Centre	138858	0	03:38:59	186711	186711	4532	113.3	0	1	0	0	1	0	0	0	0	0	0.289506
TS05_B_Centre	143389	0	03:40:15	191241	191241	160	4	0	1	0	0	1	0	0	0	0	1	0.315209
TS05_B_Centre	143548	0	03:40:17	191399	191399	4561	114.025	0	1	0	0	1	0	0	0	0	0	0.30909
TS05_B_Centre	148108	0	03:41:34	195958	195958	109	2.725	0	1	0	0	1	0	0	0	0	1	0.363311
TS05_B_Centre	148216	0	03:41:35	196065	196065	1330	33.25	0	1	0	0	1	0	0	0	0	0	0.310229
TS05_B_Centre	149545	0	03:44:59	208206	208206	10750	268.75	0	1	0	0	0	0	0	1	1	0	0.319378
TS05_B_Centre	160294	0	03:46:00	211886	211886	117	2.925	0	1	0	0	0	0	0	1	0	1	0.293085
TS05_B_Centre	160410	0	03:46:02	212001	212001	173	4.325	0	1	0	0	0	0	0	1	0	0	0.323807
TS05_B_Centre	160582	0	03:46:05	212172	212172	121	3.025	0	1	0	0	0	0	0	1	0	1	0.287113
TS05_B_Centre	160702	0	03:46:07	212291	212291	209	5.225	0	1	0	0	0	0	0	1	0	0	0.364151
TS05_B_Centre	160910	0	03:46:10	212498	212498	91	2.275	0	1	0	0	0	0	0	1	0	1	0.211938
TS05_B_Centre	161000	0	03:46:12	212587	212587	211	5.275	0	1	0	0	0	0	0	1	0	0	0.392865
TS05_B_Centre	161210	0	03:46:15	212796	212796	104	2.6	0	1	0	0	0	0	0	1	0	1	0.268083
TS05_B_Centre	161313	0	03:46:17	212898	212898	209	5.225	0	1	0	0	0	0	0	1	0	0	0.359112
TS05_B_Centre	161521	0	03:46:20	213105	213105	87	2.175	0	1	0	0	0	0	0	1	0	1	0.227866
TS05_B_Centre	161607	0	03:46:22	213190	213190	207	5.175	0	1	0	0	0	0	0	1	0	0	0.331395
TS05_B_Centre	161813	0	03:46:25	213395	213395	96	2.4	0	1	0	0	0	0	0	1	0	1	0.333041
TS05_B_Centre	161908	0	03:46:27	213489	213489	260	6.5	0	1	0	0	0	0	0	1	0	0	0.331192
TS05_B_Centre	162167	0	03:46:31	213747	213747	63	1.575	0	1	0	0	0	0	0	1	0	1	0.200727
TS05_B_Centre	162229	0	03:46:32	213808	213808	229	5.725	0	1	0	0	0	0	0	1	0	0	0.351954
TS05_B_Centre	162457	0	03:46:36	214035	214035	109	2.725	0	1	0	0	0	0	0	1	0	1	0.269066
TS05_B_Centre	162565	0	03:46:38	214142	214142	217	5.425	0	1	0	0	0	0	0	1	0	0	0.342532
TS05_B_Centre	162781	0	03:46:41	214357	214357	75	1.875	0	1	0	0	0	0	0	1	0	1	0.278386
TS05_B_Centre	162855	0	03:46:43	214430	214430	227	5.675	0	1	0	0	0	0	0	1	0	0	0.326725
TS05_B_Centre	163081	0	03:46:46	214655	214655	113	2.825	0	1	0	0	0	0	0	1	0	1	0.311207
TS05_B_Centre	163193	0	03:46:48	214766	214766	214	5.35	0	1	0	0	0	0	0	1	0	0	0.356684
TS05_B_Centre	163406	0	03:46:52	214978	214978	88	2.2	0	1	0	0	0	0	0	1	0	1	0.197847
TS05_B_Centre	163493	0	03:46:53	215064	215064	244	6.1	0	1	0	0	0	0	0	1	0	0	0.337316
TS05_B_Centre	163736	0	03:46:57	215306	215306	96	2.4	0	1	0	0	0	0	0	1	0	1	0.250334
TS05_B_Centre	163831	0	03:51:00	229799	229799	10749	268.725	0	1	0	0	0	1	0	0	1	0	0.308006
TS05_B_Centre	174579	0	03:52:02	233536	233536	59	1.475	0	1	0	0	0	1	0	0	0	1	0.281684
TS05_B_Centre	174637	0	03:52:03	233593	233593	228	5.7	0	1	0	0	0	1	0	0	0	0	0.337358
TS05_B_Centre	174864	0	03:52:07	233819	233819	83	2.075	0	1	0	0	0	1	0	0	0	1	0.265676
TS05_B_Centre	174946	0	03:52:08	233900	233900	291	7.275	0	1	0	0	0	1	0	0	0	0	0.30419
TS05_B_Centre	175236	0	03:52:13	234189	234189	52	1.3	0	1	0	0	0	1	0	0	0	1	0.297153
TS05_B_Centre	175287	0	03:52:14	234239	234239	258	6.45	0	1	0	0	0	1	0	0	0	0	0.327009
TS05_B_Centre	175544	0	03:52:18	234495	234495	57	1.425	0	1	0	0	0	1	0	0	0	1	0.284014
TS05_B_Centre	175600	0	03:52:19	234550	234550	110	2.75	0	1	0	0	0	1	0	0	0	0	0.389104
TS05_B_Centre	175709	0	03:52:21	234658	234658	151	3.775	0	1	0	0	0	1	0	0	0	0	0.311294
TS05_B_Centre	175859	0	03:52:23	234807	234807	57	1.425	0	1	0	0	0	1	0	0	0	1	0.306523
TS05_B_Centre	175915	0	03:52:24	234862	234862	193	4.825	0	1	0	0	0	1	0	0	0	0	0.31958
TS05_B_Centre	176107	0	03:52:27	235053	235053	56	1.4	0	1	0	0	0	1	0	0	0	1	0.364395
TS05_B_Centre	176162	0	03:52:28	235107	235107	256	6.4	0	1	0	0	0	1	0	0	0	0	0.300724
TS05_B_Centre	176417	0	03:52:33	235361	235361	65	1.625	0	1	0	0	0	1	0	0	0	1	0.333519
TS05_B_Centre	176481	0	03:52:34	235424	235424	254	6.35	0	1	0	0	0	1	0	0	0	0	0.296511
TS05_B_Centre	176734	0	03:52:38	235676	235676	56	1.4	0	1	0	0	0	1	0	0	0	1	0.347155
TS05_B_Centre	176789	0	03:52:39	235730	235730	359	8.975	0	1	0	0	0	1	0	0	0	0	0.296497
TS05_B_Centre	177147	0	03:52:50	236396	236396	48	1.2	0	1	0	0	0	1	0	0	0	1	0.288699
TS05_B_Centre	177194	0	03:52:51	236442	236442	266	6.65	0	1	0	0	0	1	0	0	0	0	0.298957
TS05_B_Centre	177459	0	03:52:55	236706	236706	51	1.275	0	1	0	0	0	1	0	0	0	1	0.295854
TS05_B_Centre	177509	0	03:52:56	236755	236755	230	5.75	0	1	0	0	0	1	0	0	0	0	0.329142
TS05_B_Centre	177738	0	03:57:01	251387	251387	10769	269.225	0	1	0	0	0	0	1	0	1	0	0.308439
TS05_B_Centre	188506	0	03:57:58	254850	254850	240	6	0	1	0	0	0	0	1	0	0	0	0.29476
TS05_B_Centre	188745	0	03:58:02	255086	255086	68	1.7	0	1	0	0	0	0	1	0	0	1	0.349147
TS05_B_Centre	188812	0	03:58:04	255152	255152	248	6.2	0	1	0	0	0	0	1	0	0	0	0.306208
TS05_B_Centre	189059	0	03:58:08	255398	255398	90	2.25	0	1	0	0	0	0	1	0	0	1	0.355886
TS05_B_Centre	189148	0	03:58:09	255486	255486	236	5.9	0	1	0	0	0	0	1	0	0	0	0.327217
TS05_B_Centre	189383	0	03:58:13	255720	255720	272	6.8	0	1	0	0	0	0	1	0	0	0	0.320459
TS05_B_Centre	189654	0	03:58:18	255990	255990	40	1	0	1	0	0	0	0	1	0	0	1	0.387708
TS05_B_Centre	189693	0	03:58:18	256028	256028	260	6.5	0	1	0	0	0	0	1	0	0	0	0.316123
TS05_B_Centre	189952	0	03:58:22	256286	256286	63	1.575	0	1	0	0	0	0	1	0	0	1	0.323419
TS05_B_Centre	190014	0	03:58:24	256347	256347	227	5.675	0	1	0	0	0	0	1	0	0	0	0.274291
TS05_B_Centre	190240	0	03:58:27	256572	256572	137	3.425	0	1	0	0	0	0	1	0	0	1	0.27647
TS05_B_Centre	190376	0	03:58:30	256707	256707	219	5.475	0	1	0	0	0	0	1	0	0	0	0.328327
TS05_B_Centre	190594	0	03:58:33	256924	256924	99	2.475	0	1	0	0	0	0	1	0	0	1	0.280672
TS05_B_Centre	190692	0	03:58:35	257021	257021	267	6.675	0	1	0	0	0	0	1	0	0	0	0.324708
TS05_B_Centre	190958	0	03:58:39	257286	257286	59	1.475	0	1	0	0	0	0	1	0	0	1	0.392814
TS05_B_Centre	191016	0	03:58:40	257343	257343	262	6.55	0	1	0	0	0	0	1	0	0	0	0.317611
TS05_B_Centre	191277	0	03:58:45	257603	257603	61	1.525	0	1	0	0	0	0	1	0	0	1	0.268652
TS05_B_Centre	191337	0	03:58:46	257662	257662	263	6.575	0	1	0	0	0	0	1	0	0	0	0.321542
TS05_B_Centre	191599	0	03:58:50	257923	257923	73	1.825	0	1	0	0	0	0	1	0	0	1	0.247484
TS05_B_Centre	191671	0	03:58:51	257994	257994	229	5.725	0	1	0	0	0	0	1	0	0	0	0.334666
TS05_B_Centre	191899	0	03:58:55	258221	258221	61	1.525	0	1	0	0	0	0	1	0	0	1	0.362146
TS05_B_Centre	191959	0	03:58:56	258282	258282	248	6.2	0	1	0	0	0	0	1	0	0	0	0.302815
TS05_B_Centre	192206	0	04:02:59	272815	272815	10799	269.975	0	0	0	1	0	1	0	0	1	0	0.446249
TS05_B_Centre	203004	0	04:04:00	276466	276466	167	4.175	0	0	0	1	0	1	0	0	0	0	0.426322
TS05_B_Centre	203170	0	04:04:03	276631	276631	57	1.425	0	0	0	1	0	1	0	0	0	1	0.423205
TS05_B_Centre	203226	0	04:04:04	276686	276686	143	3.575	0	0	0	1	0	1	0	0	0	0	0.464132
TS05_B_Centre	203368	0	04:04:06	276827	276827	36	0.9	0	0	0	1	0	1	0	0	0	1	0.460986
TS05_B_Centre	203403	0	04:04:07	276861	276861	157	3.925	0	0	0	1	0	1	0	0	0	0	0.439206
TS05_B_Centre	203559	0	04:04:09	277016	277016	38	0.95	0	0	0	1	0	1	0	0	0	1	0.424587
TS05_B_Centre	203596	0	04:04:10	277052	277052	325	8.125	0	0	0	1	0	1	0	0	0	0	0.455309
TS05_B_Centre	203920	0	04:04:15	277375	277375	32	0.8	0	0	0	1	0	1	0	0	0	1	0.464253
TS05_B_Centre	203951	0	04:04:16	277401	277401	188	4.7	0	0	0	1	0	1	0	0	0	0	0.436223
TS05_B_Centre	204138	0	04:04:19	277587	277587	40	1	0	0	0	1	0	1	0	0	0	1	0.543945
TS05_B_Centre	204177	0	04:04:19	277625	277625	160	4	0	0	0	1	0	1	0	0	0	0	0.464437
TS05_B_Centre	204336	0	04:04:22	277783	277783	36	0.9	0	0	0	1	0	1	0	0	0	1	0.509487
TS05_B_Centre	204371	0	04:04:23	277817	277817	161	4.025	0	0	0	1	0	1	0	0	0	0	0.466896
TS05_B_Centre	204531	0	04:04:25	277976	277976	38	0.95	0	0	0	1	0	1	0	0	0	1	0.464448
TS05_B_Centre	204568	0	04:04:26	278012	278012	161	4.025	0	0	0	1	0	1	0	0	0	0	0.463773
TS05_B_Centre	204728	0	04:04:28	278171	278171	29	0.725	0	0	0	1	0	1	0	0	0	1	0.467564
TS05_B_Centre	204756	0	04:04:29	278198	278198	156	3.9	0	0	0	1	0	1	0	0	0	0	0.436545
TS05_B_Centre	204911	0	04:04:31	278352	278352	68	1.7	0	0	0	1	0	1	0	0	0	1	0.46895
TS05_B_Centre	204978	0	04:04:33	278418	278418	127	3.175	0	0	0	1	0	1	0	0	0	0	0.437132
TS05_B_Centre	205104	0	04:04:35	278543	278543	52	1.3	0	0	0	1	0	1	0	0	0	1	0.394967
TS05_B_Centre	205155	0	04:04:35	278593	278593	163	4.075	0	0	0	1	0	1	0	0	0	0	0.441334
TS05_B_Centre	205317	0	04:04:38	278754	278754	42	1.05	0	0	0	1	0	1	0	0	0	1	0.46382
TS05_B_Centre	205358	0	04:04:39	278794	278794	167	4.175	0	0	0	1	0	1	0	0	0	0	0.443795
TS05_B_Centre	205524	0	04:04:42	278959	278959	36	0.9	0	0	0	1	0	1	0	0	0	1	0.378676
TS05_B_Centre	205559	0	04:04:42	278993	278993	125	3.125	0	0	0	1	0	1	0	0	0	0	0.447405
TS05_B_Centre	205683	0	04:04:44	279114	279114	34	0.85	0	0	0	1	0	1	0	0	0	1	0.421239
TS05_B_Centre	205716	0	04:04:45	279146	279146	166	4.15	0	0	0	1	0	1	0	0	0	0	0.423878
TS05_B_Centre	205881	0	04:04:47	279310	279310	39	0.975	0	0	0	1	0	1	0	0	0	1	0.444349
TS05_B_Centre	205919	0	04:04:48	279347	279347	154	3.85	0	0	0	1	0	1	0	0	0	0	0.434902
TS05_B_Centre	206072	0	04:04:51	279499	279499	50	1.25	0	0	0	1	0	1	0	0	0	1	0.430385
TS05_B_Centre	206121	0	04:04:51	279547	279547	188	4.7	0	0	0	1	0	1	0	0	0	0	0.447597
TS05_B_Centre	206308	0	04:04:55	279733	279733	49	1.225	0	0	0	1	0	1	0	0	0	1	0.417013
TS05_B_Centre	206356	0	04:04:55	279780	279780	146	3.65	0	0	0	1	0	1	0	0	0	0	0.451694
TS05_B_Centre	206501	0	04:08:59	294341	294341	10770	269.25	0	0	0	1	1	0	0	0	1	0	0.445499
TS05_B_Centre	217270	0	04:08:59	294363	294363	2822	70.55	0	0	0	1	1	0	0	0	0	0	0.448654
TS05_B_Centre	220091	0	04:09:46	297183	297183	71	1.775	0	0	0	1	1	0	0	0	0	1	0.459957
TS05_B_Centre	220161	0	04:09:48	297252	297252	2848	71.2	0	0	0	1	1	0	0	0	0	0	0.451278
TS05_B_Centre	223008	0	04:10:35	300098	300098	53	1.325	0	0	0	1	1	0	0	0	0	1	0.431763
TS05_B_Centre	223060	0	04:10:36	300161	300161	2814	70.35	0	0	0	1	1	0	0	0	0	0	0.44211
TS05_B_Centre	225873	0	04:11:23	302973	302973	95	2.375	0	0	0	1	1	0	0	0	0	1	0.420088
TS05_B_Centre	225967	0	04:11:25	303066	303066	2029	50.725	0	0	0	1	1	0	0	0	0	0	0.437416
TS05_B_Centre	227995	0	04:14:59	315860	315860	10757	268.925	0	0	0	1	0	0	0	1	1	0	0.475196
TS05_B_Centre	238751	0	04:15:59	319491	319491	39	0.975	0	0	0	1	0	0	0	1	0	1	0.425158
TS05_B_Centre	238789	0	04:16:00	319528	319528	173	4.325	0	0	0	1	0	0	0	1	0	0	0.473133
TS05_B_Centre	238961	0	04:16:03	319699	319699	35	0.875	0	0	0	1	0	0	0	1	0	1	0.350514
TS05_B_Centre	238995	0	04:16:03	319732	319732	153	3.825	0	0	0	1	0	0	0	1	0	0	0.492869
TS05_B_Centre	239147	0	04:16:06	319883	319883	59	1.475	0	0	0	1	0	0	0	1	0	1	0.492907
TS05_B_Centre	239205	0	04:16:07	319940	319940	129	3.225	0	0	0	1	0	0	0	1	0	0	0.47266
TS05_B_Centre	239333	0	04:16:09	320067	320067	51	1.275	0	0	0	1	0	0	0	1	0	1	0.530479
TS05_B_Centre	239383	0	04:16:10	320116	320116	131	3.275	0	0	0	1	0	0	0	1	0	0	0.458417
TS05_B_Centre	239513	0	04:16:12	320245	320245	57	1.425	0	0	0	1	0	0	0	1	0	1	0.438629
TS05_B_Centre	239569	0	04:16:13	320300	320300	140	3.5	0	0	0	1	0	0	0	1	0	0	0.413265
TS05_B_Centre	239708	0	04:16:15	320438	320438	70	1.75	0	0	0	1	0	0	0	1	0	1	0.422126
TS05_B_Centre	239777	0	04:16:16	320506	320506	151	3.775	0	0	0	1	0	0	0	1	0	0	0.501097
TS05_B_Centre	239927	0	04:16:19	320655	320655	41	1.025	0	0	0	1	0	0	0	1	0	1	0.489001
TS05_B_Centre	239967	0	04:16:19	320694	320694	162	4.05	0	0	0	1	0	0	0	1	0	0	0.472568
TS05_B_Centre	240128	0	04:16:22	320854	320854	35	0.875	0	0	0	1	0	0	0	1	0	1	0.359497
TS05_B_Centre	240162	0	04:16:23	320887	320887	160	4	0	0	0	1	0	0	0	1	0	0	0.501322
TS05_B_Centre	240321	0	04:16:25	321045	321045	32	0.8	0	0	0	1	0	0	0	1	0	1	0.482036
TS05_B_Centre	240352	0	04:16:26	321075	321075	167	4.175	0	0	0	1	0	0	0	1	0	0	0.464048
TS05_B_Centre	240518	0	04:16:29	321240	321240	65	1.625	0	0	0	1	0	0	0	1	0	1	0.434448
TS05_B_Centre	240582	0	04:16:30	321303	321303	114	2.85	0	0	0	1	0	0	0	1	0	0	0.46151
TS05_B_Centre	240695	0	04:16:32	321415	321415	74	1.85	0	0	0	1	0	0	0	1	0	1	0.49907
TS05_B_Centre	240768	0	04:16:33	321487	321487	125	3.125	0	0	0	1	0	0	0	1	0	0	0.521441
TS05_B_Centre	240892	0	04:16:35	321610	321610	79	1.975	0	0	0	1	0	0	0	1	0	1	0.471176
TS05_B_Centre	240970	0	04:16:36	321687	321687	116	2.9	0	0	0	1	0	0	0	1	0	0	0.47372
TS05_B_Centre	241085	0	04:16:38	321801	321801	54	1.35	0	0	0	1	0	0	0	1	0	1	0.519858
TS05_B_Centre	241138	0	04:16:39	321853	321853	121	3.025	0	0	0	1	0	0	0	1	0	0	0.475828
TS05_B_Centre	241258	0	04:16:41	321972	321972	85	2.125	0	0	0	1	0	0	0	1	0	1	0.419875
TS05_B_Centre	241342	0	04:16:42	322055	322055	138	3.45	0	0	0	1	0	0	0	1	0	0	0.491507
TS05_B_Centre	241479	0	04:16:45	322191	322191	72	1.8	0	0	0	1	0	0	0	1	0	1	0.442331
TS05_B_Centre	241550	0	04:16:46	322261	322261	127	3.175	0	0	0	1	0	0	0	1	0	0	0.483995
TS05_B_Centre	241676	0	04:16:48	322386	322386	57	1.425	0	0	0	1	0	0	0	1	0	1	0.461879
TS05_B_Centre	241732	0	04:16:49	322441	322441	136	3.4	0	0	0	1	0	0	0	1	0	0	0.476438
TS05_B_Centre	241867	0	04:16:51	322575	322575	58	1.45	0	0	0	1	0	0	0	1	0	1	0.471513
TS05_B_Centre	241924	0	04:16:52	322631	322631	158	3.95	0	0	0	1	0	0	0	1	0	0	0.474054
TS05_B_Centre	242081	0	04:16:54	322787	322787	35	0.875	0	0	0	1	0	0	0	1	0	1	0.397806
TS05_B_Centre	242115	0	04:16:55	322820	322820	149	3.725	0	0	0	1	0	0	0	1	0	0	0.467039
TS05_B_Centre	242263	0	04:20:58	337364	337364	10773	269.325	0	0	0	1	0	0	1	0	1	0	0.449545
TS05_B_Centre	253035	0	04:22:00	341041	341041	169	4.225	0	0	0	1	0	0	1	0	0	0	0.440667
TS05_B_Centre	253203	0	04:22:02	341208	341208	43	1.075	0	0	0	1	0	0	1	0	0	1	0.370722
TS05_B_Centre	253245	0	04:22:03	341249	341249	148	3.7	0	0	0	1	0	0	1	0	0	0	0.437342
TS05_B_Centre	253392	0	04:22:06	341395	341395	58	1.45	0	0	0	1	0	0	1	0	0	1	0.405715
TS05_B_Centre	253449	0	04:22:07	341451	341451	105	2.625	0	0	0	1	0	0	1	0	0	0	0.447629
TS05_B_Centre	253553	0	04:22:08	341554	341554	25	0.625	0	0	0	1	0	0	1	0	0	1	0.404205
TS05_B_Centre	253577	0	04:22:12	341782	341782	22	0.55	0	0	0	1	0	0	1	0	0	1	0.334577
TS05_B_Centre	253598	0	04:22:12	341802	341802	168	4.2	0	0	0	1	0	0	1	0	0	0	0.435205
TS05_B_Centre	253765	0	04:22:15	341968	341968	44	1.1	0	0	0	1	0	0	1	0	0	1	0.502754
TS05_B_Centre	253808	0	04:22:16	342010	342010	134	3.35	0	0	0	1	0	0	1	0	0	0	0.451183
TS05_B_Centre	253941	0	04:22:18	342142	342142	26	0.65	0	0	0	1	0	0	1	0	0	1	0.347461
TS05_B_Centre	253966	0	04:22:19	342166	342166	201	5.025	0	0	0	1	0	0	1	0	0	0	0.468815
TS05_B_Centre	254166	0	04:22:22	342364	342364	24	0.6	0	0	0	1	0	0	1	0	0	1	0.375669
TS05_B_Centre	254189	0	04:22:22	342385	342385	150	3.75	0	0	0	1	0	0	1	0	0	0	0.475438
TS05_B_Centre	254338	0	04:22:25	342533	342533	54	1.35	0	0	0	1	0	0	1	0	0	1	0.36803
TS05_B_Centre	254391	0	04:22:26	342585	342585	162	4.05	0	0	0	1	0	0	1	0	0	0	0.445215
TS05_B_Centre	254552	0	04:22:29	342779	342779	133	3.325	0	0	0	1	0	0	1	0	0	0	0.43381
TS05_B_Centre	254684	0	04:22:31	342910	342910	66	1.65	0	0	0	1	0	0	1	0	0	1	0.422784
TS05_B_Centre	254749	0	04:22:38	343339	343339	56	1.4	0	0	0	1	0	0	1	0	0	1	0.414759
TS05_B_Centre	254804	0	04:22:39	343393	343393	129	3.225	0	0	0	1	0	0	1	0	0	0	0.403816
TS05_B_Centre	254932	0	04:22:41	343520	343520	45	1.125	0	0	0	1	0	0	1	0	0	1	0.491505
TS05_B_Centre	254976	0	04:22:42	343563	343563	168	4.2	0	0	0	1	0	0	1	0	0	0	0.448096
TS05_B_Centre	255143	0	04:22:45	343729	343729	48	1.2	0	0	0	1	0	0	1	0	0	1	0.442694
TS05_B_Centre	255190	0	04:22:45	343775	343775	145	3.625	0	0	0	1	0	0	1	0	0	0	0.457731
TS05_B_Centre	255334	0	04:22:48	343918	343918	37	0.925	0	0	0	1	0	0	1	0	0	1	0.468289
TS05_B_Centre	255370	0	04:22:48	343953	343953	152	3.8	0	0	0	1	0	0	1	0	0	0	0.452268
TS05_B_Centre	255521	0	04:22:51	344103	344103	41	1.025	0	0	0	1	0	0	1	0	0	1	0.378302
TS05_B_Centre	255561	0	04:22:52	344142	344142	158	3.95	0	0	0	1	0	0	1	0	0	0	0.449279
TS05_B_Centre	255718	0	04:22:54	344298	344298	60	1.5	0	0	0	1	0	0	1	0	0	1	0.419189
TS05_B_Centre	255777	0	04:22:55	344356	344356	150	3.75	0	0	0	1	0	0	1	0	0	0	0.425385
TS05_B_Centre	255926	0	04:22:58	344504	344504	24	0.6	0	0	0	1	0	0	1	0	0	1	0.314251
TS06_B_Centre	0	0	02:31:08	24627	24627	10759	268.975	0	0	1	0	0	1	0	0	1	0	0.330044
TS06_B_Centre	10758	0	02:32:08	28200	28200	229	5.725	0	0	1	0	0	1	0	0	0	0	0.318418
TS06_B_Centre	10986	0	02:32:11	28427	28427	65	1.625	0	0	1	0	0	1	0	0	0	1	0.319908
TS06_B_Centre	11050	0	02:32:13	28490	28490	184	4.6	0	0	1	0	0	1	0	0	0	0	0.358174
TS06_B_Centre	11233	0	02:32:16	28670	28670	34	0.85	0	0	1	0	0	1	0	0	0	1	0.269524
TS06_B_Centre	11266	0	02:32:16	28702	28702	210	5.25	0	0	1	0	0	1	0	0	0	0	0.350582
TS06_B_Centre	11475	0	02:32:20	28910	28910	47	1.175	0	0	1	0	0	1	0	0	0	1	0.274626
TS06_B_Centre	11521	0	02:32:20	28955	28955	187	4.675	0	0	1	0	0	1	0	0	0	0	0.337434
TS06_B_Centre	11707	0	02:32:23	29140	29140	39	0.975	0	0	1	0	0	1	0	0	0	1	0.317922
TS06_B_Centre	11745	0	02:32:24	29177	29177	217	5.425	0	0	1	0	0	1	0	0	0	0	0.335887
TS06_B_Centre	11961	0	02:32:28	29392	29392	37	0.925	0	0	1	0	0	1	0	0	0	1	0.275228
TS06_B_Centre	11997	0	02:32:28	29427	29427	284	7.1	0	0	1	0	0	1	0	0	0	0	0.340179
TS06_B_Centre	12280	0	02:32:33	29709	29709	37	0.925	0	0	1	0	0	1	0	0	0	1	0.346998
TS06_B_Centre	12316	0	02:32:33	29744	29744	130	3.25	0	0	1	0	0	1	0	0	0	0	0.348023
TS06_B_Centre	12445	0	02:32:36	29872	29872	34	0.85	0	0	1	0	0	1	0	0	0	1	0.260306
TS06_B_Centre	12478	0	02:32:36	29904	29904	212	5.3	0	0	1	0	0	1	0	0	0	0	0.359566
TS06_B_Centre	12689	0	02:32:40	30114	30114	45	1.125	0	0	1	0	0	1	0	0	0	1	0.267462
TS06_B_Centre	12733	0	02:32:56	31082	31082	47	1.175	0	0	1	0	0	1	0	0	0	1	0.356658
TS06_B_Centre	12779	0	02:32:57	31127	31127	369	9.225	0	0	1	0	0	1	0	0	0	0	0.325355
TS06_B_Centre	13147	0	02:33:03	31504	31504	32	0.8	0	0	1	0	0	1	0	0	0	1	0.346097
TS06_B_Centre	13178	0	02:37:08	46128	46128	10784	269.6	0	0	1	0	0	0	0	1	1	0	0.38367
TS06_B_Centre	23961	0	02:38:04	49535	49535	142	3.55	0	0	1	0	0	0	0	1	0	0	0.431109
TS06_B_Centre	24102	0	02:38:07	49675	49675	142	3.55	0	0	1	0	0	0	0	1	0	1	0.342207
TS06_B_Centre	24243	0	02:38:09	49815	49815	127	3.175	0	0	1	0	0	0	0	1	0	0	0.403227
TS06_B_Centre	24369	0	02:38:11	49940	49940	40	1	0	0	1	0	0	0	0	1	0	1	0.324225
TS06_B_Centre	24408	0	02:38:12	49978	49978	206	5.15	0	0	1	0	0	0	0	1	0	0	0.395081
TS06_B_Centre	24613	0	02:38:15	50182	50182	106	2.65	0	0	1	0	0	0	0	1	0	1	0.302953
TS06_B_Centre	24718	0	02:38:17	50286	50286	134	3.35	0	0	1	0	0	0	0	1	0	0	0.417761
TS06_B_Centre	24851	0	02:38:19	50418	50418	53	1.325	0	0	1	0	0	0	0	1	0	1	0.321651
TS06_B_Centre	24903	0	02:38:20	50469	50469	199	4.975	0	0	1	0	0	0	0	1	0	0	0.391856
TS06_B_Centre	25101	0	02:38:23	50666	50666	85	2.125	0	0	1	0	0	0	0	1	0	1	0.289498
TS06_B_Centre	25185	0	02:38:25	50749	50749	163	4.075	0	0	1	0	0	0	0	1	0	0	0.427029
TS06_B_Centre	25347	0	02:38:27	50910	50910	41	1.025	0	0	1	0	0	0	0	1	0	1	0.274969
TS06_B_Centre	25387	0	02:38:32	51150	51150	72	1.8	0	0	1	0	0	0	0	1	0	1	0.256506
TS06_B_Centre	25458	0	02:38:33	51220	51220	168	4.2	0	0	1	0	0	0	0	1	0	0	0.39095
TS06_B_Centre	25625	0	02:38:35	51386	51386	49	1.225	0	0	1	0	0	0	0	1	0	1	0.346095
TS06_B_Centre	25673	0	02:38:39	51622	51622	112	2.8	0	0	1	0	0	0	0	1	0	1	0.320396
TS06_B_Centre	25784	0	02:38:41	51732	51732	138	3.45	0	0	1	0	0	0	0	1	0	0	0.383208
TS06_B_Centre	25921	0	02:38:44	51868	51868	46	1.15	0	0	1	0	0	0	0	1	0	1	0.375163
TS06_B_Centre	25966	0	02:38:47	52097	52097	79	1.975	0	0	1	0	0	0	0	1	0	1	0.321915
TS06_B_Centre	26044	0	02:38:49	52174	52174	161	4.025	0	0	1	0	0	0	0	1	0	0	0.410255
TS06_B_Centre	26204	0	02:38:51	52333	52333	57	1.425	0	0	1	0	0	0	0	1	0	1	0.378762
TS06_B_Centre	26260	0	02:38:52	52388	52388	199	4.975	0	0	1	0	0	0	0	1	0	0	0.402508
TS06_B_Centre	26458	0	02:38:56	52585	52585	75	1.875	0	0	1	0	0	0	0	1	0	1	0.286436
TS06_B_Centre	26532	0	02:38:57	52658	52658	161	4.025	0	0	1	0	0	0	0	1	0	0	0.406554
TS06_B_Centre	26692	0	02:38:59	52817	52817	42	1.05	0	0	1	0	0	0	0	1	0	1	0.380008
TS06_B_Centre	26733	0	02:39:00	52857	52857	208	5.2	0	0	1	0	0	0	0	1	0	0	0.38892
TS06_B_Centre	26940	0	02:39:04	53063	53063	83	2.075	0	0	1	0	0	0	0	1	0	1	0.367238
TS06_B_Centre	27022	0	02:39:05	53144	53144	167	4.175	0	0	1	0	0	0	0	1	0	0	0.460742
TS06_B_Centre	27188	0	02:43:07	67635	67635	10769	269.225	0	0	1	0	0	0	1	0	1	0	0.348309
TS06_B_Centre	37956	0	02:44:09	71359	71359	41	1.025	0	0	1	0	0	0	1	0	0	1	0.312573
TS06_B_Centre	37996	0	02:44:10	71398	71398	179	4.475	0	0	1	0	0	0	1	0	0	0	0.364126
TS06_B_Centre	38174	0	02:44:13	71575	71575	97	2.425	0	0	1	0	0	0	1	0	0	1	0.266057
TS06_B_Centre	38270	0	02:44:15	71670	71670	145	3.625	0	0	1	0	0	0	1	0	0	0	0.351069
TS06_B_Centre	38414	0	02:44:17	71813	71813	77	1.925	0	0	1	0	0	0	1	0	0	1	0.323936
TS06_B_Centre	38490	0	02:44:18	71888	71888	157	3.925	0	0	1	0	0	0	1	0	0	0	0.35999
TS06_B_Centre	38646	0	02:44:21	72043	72043	126	3.15	0	0	1	0	0	0	1	0	0	1	0.322635
TS06_B_Centre	38771	0	02:44:23	72167	72167	147	3.675	0	0	1	0	0	0	1	0	0	0	0.372416
TS06_B_Centre	38917	0	02:44:25	72312	72312	63	1.575	0	0	1	0	0	0	1	0	0	1	0.276875
TS06_B_Centre	38979	0	02:44:26	72373	72373	175	4.375	0	0	1	0	0	0	1	0	0	0	0.348302
TS06_B_Centre	39153	0	02:44:29	72546	72546	70	1.75	0	0	1	0	0	0	1	0	0	1	0.382802
TS06_B_Centre	39222	0	02:44:30	72614	72614	177	4.425	0	0	1	0	0	0	1	0	0	0	0.338796
TS06_B_Centre	39398	0	02:44:33	72789	72789	76	1.9	0	0	1	0	0	0	1	0	0	1	0.347995
TS06_B_Centre	39473	0	02:44:35	72863	72863	184	4.6	0	0	1	0	0	0	1	0	0	0	0.343351
TS06_B_Centre	39656	0	02:44:38	73045	73045	80	2	0	0	1	0	0	0	1	0	0	1	0.298776
TS06_B_Centre	39735	0	02:44:39	73123	73123	154	3.85	0	0	1	0	0	0	1	0	0	0	0.375493
TS06_B_Centre	39888	0	02:44:42	73275	73275	34	0.85	0	0	1	0	0	0	1	0	0	1	0.399089
TS06_B_Centre	39921	0	02:44:42	73307	73307	202	5.05	0	0	1	0	0	0	1	0	0	0	0.359779
TS06_B_Centre	40122	0	02:44:45	73507	73507	68	1.7	0	0	1	0	0	0	1	0	0	1	0.431914
TS06_B_Centre	40189	0	02:44:46	73573	73573	187	4.675	0	0	1	0	0	0	1	0	0	0	0.395715
TS06_B_Centre	40375	0	02:44:50	73758	73758	26	0.65	0	0	1	0	0	0	1	0	0	1	0.341006
TS06_B_Centre	40400	0	02:44:50	73780	73780	198	4.95	0	0	1	0	0	0	1	0	0	0	0.359236
TS06_B_Centre	40597	0	02:44:53	73976	73976	35	0.875	0	0	1	0	0	0	1	0	0	1	0.350435
TS06_B_Centre	40631	0	02:44:54	74009	74009	188	4.7	0	0	1	0	0	0	1	0	0	0	0.377832
TS06_B_Centre	40818	0	02:44:57	74195	74195	47	1.175	0	0	1	0	0	0	1	0	0	1	0.32061
TS06_B_Centre	40864	0	02:44:58	74240	74240	183	4.575	0	0	1	0	0	0	1	0	0	0	0.368312
TS06_B_Centre	41046	0	02:45:01	74421	74421	53	1.325	0	0	1	0	0	0	1	0	0	1	0.259489
TS06_B_Centre	41098	0	02:45:02	74472	74472	206	5.15	0	0	1	0	0	0	1	0	0	0	0.340294
TS06_B_Centre	41303	0	02:49:11	89363	89363	11152	278.8	0	0	1	0	1	0	0	0	1	0	0.342781
TS06_B_Centre	52454	0	02:49:11	89392	89392	3576	89.4	0	0	1	0	1	0	0	0	0	0	0.340337
TS06_B_Centre	56029	0	02:50:11	92966	92966	131	3.275	0	0	1	0	1	0	0	0	0	1	0.260725
TS06_B_Centre	56159	0	02:50:13	93091	93091	3575	89.375	0	0	1	0	1	0	0	0	0	0	0.345782
TS06_B_Centre	59733	0	02:51:13	96664	96664	146	3.65	0	0	1	0	1	0	0	0	0	1	0.241889
TS06_B_Centre	59878	0	02:51:15	96805	96805	3262	81.55	0	0	1	0	1	0	0	0	0	0	0.356403
TS06_B_Centre	63139	0	02:52:10	100065	100065	105	2.625	0	0	1	0	1	0	0	0	0	1	0.228445
TS06_B_Centre	63243	0	02:55:08	110709	110709	10797	269.925	0	0	0	1	0	0	1	0	1	0	0.336357
TS06_B_Centre	74039	0	02:56:11	114515	114515	82	2.05	0	0	0	1	0	0	1	0	0	1	0.35366
TS06_B_Centre	74120	0	02:56:13	114595	114595	133	3.325	0	0	0	1	0	0	1	0	0	0	0.324404
TS06_B_Centre	74252	0	02:56:15	114726	114726	85	2.125	0	0	0	1	0	0	1	0	0	1	0.277143
TS06_B_Centre	74336	0	02:56:16	114809	114809	181	4.525	0	0	0	1	0	0	1	0	0	0	0.32588
TS06_B_Centre	74516	0	02:56:19	114988	114988	79	1.975	0	0	0	1	0	0	1	0	0	1	0.271406
TS06_B_Centre	74594	0	02:56:20	115065	115065	148	3.7	0	0	0	1	0	0	1	0	0	0	0.354386
TS06_B_Centre	74741	0	02:56:23	115211	115211	62	1.55	0	0	0	1	0	0	1	0	0	1	0.33767
TS06_B_Centre	74802	0	02:56:24	115271	115271	202	5.05	0	0	0	1	0	0	1	0	0	0	0.342393
TS06_B_Centre	75003	0	02:56:27	115473	115473	43	1.075	0	0	0	1	0	0	1	0	0	1	0.332078
TS06_B_Centre	75045	0	02:56:28	115512	115512	200	5	0	0	0	1	0	0	1	0	0	0	0.315984
TS06_B_Centre	75244	0	02:56:32	115783	115783	182	4.55	0	0	0	1	0	0	1	0	0	0	0.353014
TS06_B_Centre	75425	0	02:56:35	115963	115963	64	1.6	0	0	0	1	0	0	1	0	0	1	0.308338
TS06_B_Centre	75488	0	02:56:36	116025	116025	176	4.4	0	0	0	1	0	0	1	0	0	0	0.341749
TS06_B_Centre	75663	0	02:56:39	116199	116199	67	1.675	0	0	0	1	0	0	1	0	0	1	0.283577
TS06_B_Centre	75729	0	02:56:40	116264	116264	165	4.125	0	0	0	1	0	0	1	0	0	0	0.356899
TS06_B_Centre	75893	0	02:56:43	116427	116427	92	2.3	0	0	0	1	0	0	1	0	0	1	0.337048
TS06_B_Centre	75984	0	02:56:45	116517	116517	135	3.375	0	0	0	1	0	0	1	0	0	0	0.330515
TS06_B_Centre	76118	0	02:56:47	116650	116650	52	1.3	0	0	0	1	0	0	1	0	0	1	0.280877
TS06_B_Centre	76169	0	02:56:48	116700	116700	219	5.475	0	0	0	1	0	0	1	0	0	0	0.329165
TS06_B_Centre	76387	0	02:56:51	116917	116917	62	1.55	0	0	0	1	0	0	1	0	0	1	0.279417
TS06_B_Centre	76448	0	02:56:52	116977	116977	184	4.6	0	0	0	1	0	0	1	0	0	0	0.342575
TS06_B_Centre	76631	0	02:56:55	117159	117159	65	1.625	0	0	0	1	0	0	1	0	0	1	0.281715
TS06_B_Centre	76695	0	02:56:56	117222	117222	182	4.55	0	0	0	1	0	0	1	0	0	0	0.368569
TS06_B_Centre	76876	0	02:56:59	117402	117402	77	1.925	0	0	0	1	0	0	1	0	0	1	0.264893
TS06_B_Centre	76952	0	02:57:01	117477	117477	161	4.025	0	0	0	1	0	0	1	0	0	0	0.350734
TS06_B_Centre	77112	0	02:57:03	117636	117636	62	1.55	0	0	0	1	0	0	1	0	0	1	0.337522
TS06_B_Centre	77173	0	03:01:10	132401	132401	10736	268.4	0	0	0	1	0	1	0	0	1	0	0.421282
TS06_B_Centre	87908	0	03:02:16	136345	136345	23	0.575	0	0	0	1	0	1	0	0	0	1	0.309138
TS06_B_Centre	87930	0	03:02:17	136366	136366	174	4.35	0	0	0	1	0	1	0	0	0	0	0.471726
TS06_B_Centre	88103	0	03:02:20	136538	136538	26	0.65	0	0	0	1	0	1	0	0	0	1	0.419727
TS06_B_Centre	88128	0	03:02:20	136562	136562	179	4.475	0	0	0	1	0	1	0	0	0	0	0.446666
TS06_B_Centre	88306	0	03:02:23	136739	136739	21	0.525	0	0	0	1	0	1	0	0	0	1	0.379907
TS06_B_Centre	88326	0	03:02:23	136758	136758	129	3.225	0	0	0	1	0	1	0	0	0	0	0.385271
TS06_B_Centre	88454	0	03:02:25	136885	136885	38	0.95	0	0	0	1	0	1	0	0	0	1	0.444013
TS06_B_Centre	88491	0	03:02:26	136921	136921	170	4.25	0	0	0	1	0	1	0	0	0	0	0.415865
TS06_B_Centre	88660	0	03:02:29	137089	137089	26	0.65	0	0	0	1	0	1	0	0	0	1	0.341221
TS06_B_Centre	88685	0	03:02:29	137113	137113	204	5.1	0	0	0	1	0	1	0	0	0	0	0.430224
TS06_B_Centre	88888	0	03:02:33	137315	137315	21	0.525	0	0	0	1	0	1	0	0	0	1	0.440869
TS06_B_Centre	88908	0	03:02:33	137334	137334	136	3.4	0	0	0	1	0	1	0	0	0	0	0.466826
TS06_B_Centre	89043	0	03:02:35	137468	137468	41	1.025	0	0	0	1	0	1	0	0	0	1	0.550287
TS06_B_Centre	89083	0	03:02:36	137507	137507	36	0.9	0	0	0	1	0	1	0	0	0	0	0.517808
TS06_B_Centre	89118	0	03:02:43	137934	137934	23	0.575	0	0	0	1	0	1	0	0	0	1	0.387007
TS06_B_Centre	89140	0	03:02:43	137955	137955	115	2.875	0	0	0	1	0	1	0	0	0	0	0.432609
TS06_B_Centre	89254	0	03:02:45	138068	138068	24	0.6	0	0	0	1	0	1	0	0	0	1	0.423711
TS06_B_Centre	89277	0	03:02:52	138451	138451	66	1.65	0	0	0	1	0	1	0	0	0	1	0.435344
TS06_B_Centre	89342	0	03:02:53	138515	138515	359	8.975	0	0	0	1	0	1	0	0	0	0	0.408452
TS06_B_Centre	89700	0	03:02:59	138872	138872	149	3.725	0	0	0	1	0	1	0	0	0	0	0.421481
TS06_B_Centre	89848	0	03:03:01	139019	139019	38	0.95	0	0	0	1	0	1	0	0	0	1	0.42012
TS06_B_Centre	89885	0	03:03:02	139055	139055	187	4.675	0	0	0	1	0	1	0	0	0	0	0.4258
TS06_B_Centre	90071	0	03:03:05	139249	139249	17	0.425	0	0	0	1	0	1	0	0	0	1	0.348297
TS06_B_Centre	90087	0	03:03:05	139264	139264	185	4.625	0	0	0	1	0	1	0	0	0	0	0.417969
TS06_B_Centre	90271	0	03:03:08	139447	139447	27	0.675	0	0	0	1	0	1	0	0	0	1	0.333599
TS06_B_Centre	90297	0	03:07:08	153806	153806	10716	267.9	0	0	0	1	0	0	0	1	0	0	0.508212
TS06_B_Centre	101012	0	03:08:09	157453	157453	77	1.925	0	0	0	1	0	0	0	1	0	1	0.545995
TS06_B_Centre	101088	0	03:08:11	157528	157528	135	3.375	0	0	0	1	0	0	0	1	0	0	0.557499
TS06_B_Centre	101222	0	03:08:13	157661	157661	59	1.475	0	0	0	1	0	0	0	1	0	1	0.407732
TS06_B_Centre	101280	0	03:08:14	157718	157718	137	3.425	0	0	0	1	0	0	0	1	0	0	0.53206
TS06_B_Centre	101416	0	03:08:16	157853	157853	57	1.425	0	0	0	1	0	0	0	1	0	1	0.433319
TS06_B_Centre	101472	0	03:08:17	157908	157908	115	2.875	0	0	0	1	0	0	0	1	0	0	0.551634
TS06_B_Centre	101586	0	03:08:19	158021	158021	50	1.25	0	0	0	1	0	0	0	1	0	1	0.597646
TS06_B_Centre	101635	0	03:08:20	158069	158069	175	4.375	0	0	0	1	0	0	0	1	0	0	0.483418
TS06_B_Centre	101809	0	03:08:23	158242	158242	59	1.475	0	0	0	1	0	0	0	1	0	1	0.358962
TS06_B_Centre	101867	0	03:08:24	158299	158299	122	3.05	0	0	0	1	0	0	0	1	0	0	0.552363
TS06_B_Centre	101988	0	03:08:26	158419	158419	61	1.525	0	0	0	1	0	0	0	1	0	1	0.403634
TS06_B_Centre	102048	0	03:08:26	158478	158478	157	3.925	0	0	0	1	0	0	0	1	0	0	0.483733
TS06_B_Centre	102204	0	03:08:29	158633	158633	87	2.175	0	0	0	1	0	0	0	1	0	1	0.427561
TS06_B_Centre	102290	0	03:08:31	158718	158718	111	2.775	0	0	0	1	0	0	0	1	0	0	0.522423
TS06_B_Centre	102400	0	03:08:32	158827	158827	48	1.2	0	0	0	1	0	0	0	1	0	1	0.509683
TS06_B_Centre	102447	0	03:08:33	158873	158873	153	3.825	0	0	0	1	0	0	0	1	0	0	0.560979
TS06_B_Centre	102599	0	03:08:36	159024	159024	59	1.475	0	0	0	1	0	0	0	1	0	1	0.36068
TS06_B_Centre	102657	0	03:08:37	159081	159081	135	3.375	0	0	0	1	0	0	0	1	0	0	0.511201
TS06_B_Centre	102791	0	03:08:39	159214	159214	52	1.3	0	0	0	1	0	0	0	1	0	1	0.472561
TS06_B_Centre	102842	0	03:08:40	159264	159264	153	3.825	0	0	0	1	0	0	0	1	0	0	0.494857
TS06_B_Centre	102994	0	03:08:42	159415	159415	66	1.65	0	0	0	1	0	0	0	1	0	1	0.420579
TS06_B_Centre	103059	0	03:08:43	159479	159479	109	2.725	0	0	0	1	0	0	0	1	0	0	0.530565
TS06_B_Centre	103167	0	03:08:45	159586	159586	54	1.35	0	0	0	1	0	0	0	1	0	1	0.564144
TS06_B_Centre	103220	0	03:08:46	159638	159638	168	4.2	0	0	0	1	0	0	0	1	0	0	0.525357
TS06_B_Centre	103387	0	03:08:49	159804	159804	50	1.25	0	0	0	1	0	0	0	1	0	1	0.465536
TS06_B_Centre	103436	0	03:08:49	159852	159852	142	3.55	0	0	0	1	0	0	0	1	0	0	0.492961
TS06_B_Centre	103577	0	03:08:52	159992	159992	43	1.075	0	0	0	1	0	0	0	1	0	1	0.479231
TS06_B_Centre	103619	0	03:08:52	160033	160033	155	3.875	0	0	0	1	0	0	0	1	0	0	0.52109
TS06_B_Centre	103773	0	03:08:55	160186	160186	61	1.525	0	0	0	1	0	0	0	1	0	1	0.433651
TS06_B_Centre	103833	0	03:08:56	160245	160245	138	3.45	0	0	0	1	0	0	0	1	0	0	0.539948
TS06_B_Centre	103970	0	03:08:58	160381	160381	43	1.075	0	0	0	1	0	0	0	1	0	1	0.494193
TS06_B_Centre	104012	0	03:08:59	160422	160422	166	4.15	0	0	0	1	0	0	0	1	0	0	0.583617
TS06_B_Centre	104177	0	03:09:02	160586	160586	50	1.25	0	0	0	1	0	0	0	1	0	1	0.392733
TS06_B_Centre	104226	0	03:09:03	160634	160634	133	3.325	0	0	0	1	0	0	0	1	0	0	0.530229
TS06_B_Centre	104358	0	03:09:05	160765	160765	50	1.25	0	0	0	1	0	0	0	1	0	1	0.431028
TS06_B_Centre	104407	0	03:13:09	175342	175342	10795	269.875	0	0	0	1	1	0	0	0	1	0	0.418705
TS06_B_Centre	115201	0	03:13:09	175359	175359	2908	72.7	0	0	0	1	1	0	0	0	0	0	0.414433
TS06_B_Centre	118108	0	03:13:57	178265	178265	112	2.8	0	0	0	1	1	0	0	0	0	1	0.367478
TS06_B_Centre	118219	0	03:13:59	178389	178389	2906	72.65	0	0	0	1	1	0	0	0	0	0	0.408883
TS06_B_Centre	121124	0	03:14:48	181305	181305	69	1.725	0	0	0	1	1	0	0	0	0	1	0.33006
TS06_B_Centre	121192	0	03:14:49	181372	181372	2935	73.375	0	0	0	1	1	0	0	0	0	0	0.426521
TS06_B_Centre	124126	0	03:15:38	184305	184305	93	2.325	0	0	0	1	1	0	0	0	0	1	0.341547
TS06_B_Centre	124218	0	03:15:40	184396	184396	1701	42.525	0	0	0	1	1	0	0	0	0	0	0.44005
TS06_B_Centre	125918	0	03:19:09	196907	196907	10733	268.325	0	1	0	0	0	1	0	0	1	0	0.252491
TS06_B_Centre	136650	0	03:20:17	200960	200960	287	7.175	0	1	0	0	0	1	0	0	0	0	0.248359
TS06_B_Centre	136936	0	03:20:22	201245	201245	33	0.825	0	1	0	0	0	1	0	0	0	1	0.298096
TS06_B_Centre	136968	0	03:20:22	201276	201276	257	6.425	0	1	0	0	0	1	0	0	0	0	0.227451
TS06_B_Centre	137224	0	03:20:26	201531	201531	63	1.575	0	1	0	0	0	1	0	0	0	1	0.294611
TS06_B_Centre	137286	0	03:20:27	201592	201592	272	6.8	0	1	0	0	0	1	0	0	0	0	0.23
TS06_B_Centre	137557	0	03:20:32	201862	201862	42	1.05	0	1	0	0	0	1	0	0	0	1	0.22979
TS06_B_Centre	137598	0	03:20:33	201902	201902	252	6.3	0	1	0	0	0	1	0	0	0	0	0.250209
TS06_B_Centre	137849	0	03:20:42	202470	202470	42	1.05	0	1	0	0	0	1	0	0	0	1	0.252834
TS06_B_Centre	137890	0	03:20:43	202510	202510	264	6.6	0	1	0	0	0	1	0	0	0	0	0.259096
TS06_B_Centre	138153	0	03:20:47	202772	202772	109	2.725	0	1	0	0	0	1	0	0	0	1	0.248666
TS06_B_Centre	138261	0	03:20:49	202879	202879	189	4.725	0	1	0	0	0	1	0	0	0	0	0.259767
TS06_B_Centre	138449	0	03:20:52	203066	203066	34	0.85	0	1	0	0	0	1	0	0	0	1	0.215672
TS06_B_Centre	138482	0	03:20:53	203098	203098	273	6.825	0	1	0	0	0	1	0	0	0	0	0.263924
TS06_B_Centre	138754	0	03:20:57	203369	203369	40	1	0	1	0	0	0	1	0	0	0	1	0.248203
TS06_B_Centre	138793	0	03:20:58	203407	203407	274	6.85	0	1	0	0	0	1	0	0	0	0	0.253279
TS06_B_Centre	139066	0	03:21:02	203679	203679	42	1.05	0	1	0	0	0	1	0	0	0	1	0.286573
TS06_B_Centre	139107	0	03:21:03	203719	203719	289	7.225	0	1	0	0	0	1	0	0	0	0	0.249173
TS06_B_Centre	139395	0	03:25:10	218475	218475	10592	264.8	0	1	0	0	1	0	0	0	1	0	0.260498
TS06_B_Centre	149986	0	03:25:10	218481	218481	4525	113.125	0	1	0	0	1	0	0	0	0	0	0.258555
TS06_B_Centre	154510	0	03:26:26	223004	223004	166	4.15	0	1	0	0	1	0	0	0	0	1	0.227789
TS06_B_Centre	154675	0	03:26:28	223178	223178	4534	113.35	0	1	0	0	1	0	0	0	0	0	0.26268
TS06_B_Centre	159208	0	03:27:44	227710	227710	114	2.85	0	1	0	0	1	0	0	0	0	1	0.209226
TS06_B_Centre	159321	0	03:27:46	227822	227822	1248	31.2	0	1	0	0	1	0	0	0	0	0	0.268214
TS06_B_Centre	160568	0	03:31:15	240291	240291	10772	269.3	0	1	0	0	0	0	1	0	1	0	0.253853
TS06_B_Centre	171339	0	03:32:16	243966	243966	93	2.325	0	1	0	1	0	0	1	0	0	1	0.260947
TS06_B_Centre	171431	0	03:32:18	244057	244057	237	5.925	0	1	0	0	0	0	1	0	0	0	0.248208
TS06_B_Centre	171667	0	03:32:22	244292	244292	30	0.75	0	1	0	0	0	0	1	0	0	1	0.224635
TS06_B_Centre	171696	0	03:32:22	244320	244320	265	6.625	0	1	0	0	0	0	1	0	0	0	0.260256
TS06_B_Centre	171960	0	03:32:26	244583	244583	93	2.325	0	1	0	0	0	0	1	0	0	1	0.238536
TS06_B_Centre	172052	0	03:32:31	244887	244887	52	1.3	0	1	0	0	0	0	1	0	0	1	0.222809
TS06_B_Centre	172103	0	03:32:32	244937	244937	267	6.675	0	1	0	0	0	0	1	0	0	0	0.255728
TS06_B_Centre	172369	0	03:32:37	245202	245202	67	1.675	0	1	0	0	0	0	1	0	0	1	0.268399
TS06_B_Centre	172435	0	03:32:38	245267	245267	246	6.15	0	1	0	0	0	0	1	0	0	0	0.240491
TS06_B_Centre	172680	0	03:32:42	245511	245511	60	1.5	0	1	0	0	0	0	1	0	0	1	0.271695
TS06_B_Centre	172739	0	03:32:43	245569	245569	289	7.225	0	1	0	0	0	0	1	0	0	0	0.258338
TS06_B_Centre	173027	0	03:32:48	245856	245856	287	7.175	0	1	0	0	0	0	1	0	0	1	0.253791
TS06_B_Centre	173313	0	03:32:54	246239	246239	223	5.575	0	1	0	0	0	0	1	0	0	0	0.270564
TS06_B_Centre	173535	0	03:32:58	246460	246460	46	1.15	0	1	0	0	0	0	1	0	0	1	0.244336
TS06_B_Centre	173580	0	03:32:59	246504	246504	273	6.825	0	1	0	0	0	0	1	0	0	0	0.255798
TS06_B_Centre	173852	0	03:33:03	246775	246775	87	2.175	0	1	0	0	0	0	1	0	0	1	0.251445
TS06_B_Centre	173938	0	03:33:04	246860	246860	205	5.125	0	1	0	0	0	0	1	0	0	0	0.271466
TS06_B_Centre	174142	0	03:33:08	247063	247063	45	1.125	0	1	0	0	0	0	1	0	0	1	0.293662
TS06_B_Centre	174186	0	03:33:09	247106	247106	276	6.9	0	1	0	0	0	0	1	0	0	0	0.242275
TS06_B_Centre	174461	0	03:37:09	261511	261511	10725	268.125	0	1	0	0	0	0	0	1	1	0	0.272217
TS06_B_Centre	185185	0	03:38:10	265140	265140	76	1.9	0	1	0	0	0	0	0	1	0	1	0.264613
TS06_B_Centre	185260	0	03:38:11	265214	265214	268	6.7	0	1	0	0	0	0	0	1	0	0	0.262022
TS06_B_Centre	185527	0	03:38:16	265480	265480	49	1.225	0	1	0	0	0	0	0	1	0	1	0.20782
TS06_B_Centre	185575	0	03:38:17	265527	265527	250	6.25	0	1	0	0	0	0	0	1	0	0	0.27636
TS06_B_Centre	185824	0	03:38:21	265775	265775	93	2.325	0	1	0	0	0	0	0	1	0	1	0.215725
TS06_B_Centre	185916	0	03:38:22	265866	265866	251	6.275	0	1	0	0	0	0	0	1	0	0	0.271429
TS06_B_Centre	186166	0	03:38:26	266113	266113	47	1.175	0	1	0	0	0	0	0	1	0	1	0.214032
TS06_B_Centre	186212	0	03:38:27	266158	266158	234	5.85	0	1	0	0	0	0	0	1	0	0	0.294204
TS06_B_Centre	186445	0	03:38:31	266390	266390	87	2.175	0	1	0	0	0	0	0	1	0	1	0.2593
TS06_B_Centre	186531	0	03:38:32	266475	266475	262	6.55	0	1	0	0	0	0	0	1	0	0	0.266455
TS06_B_Centre	186792	0	03:38:37	266735	266735	81	2.025	0	1	0	0	0	0	0	1	0	1	0.213266
TS06_B_Centre	186872	0	03:38:38	266814	266814	236	5.9	0	1	0	0	0	0	0	1	0	0	0.28242
TS06_B_Centre	187107	0	03:38:42	267048	267048	91	2.275	0	1	0	0	0	0	0	1	0	1	0.254107
TS06_B_Centre	187197	0	03:38:44	267137	267137	235	5.875	0	1	0	0	0	0	0	1	0	0	0.291874
TS06_B_Centre	187431	0	03:38:47	267370	267370	76	1.9	0	1	0	0	0	0	0	1	0	1	0.200765
TS06_B_Centre	187506	0	03:38:49	267444	267444	212	5.3	0	1	0	0	0	0	0	1	0	0	0.311498
TS06_B_Centre	187717	0	03:38:52	267654	267654	74	1.85	0	1	0	0	0	0	0	1	0	1	0.249532
TS06_B_Centre	187790	0	03:38:53	267726	267726	266	6.65	0	1	0	0	0	0	0	1	0	0	0.289971
TS06_B_Centre	188055	0	03:38:58	267990	267990	59	1.475	0	1	0	0	0	0	0	1	0	1	0.220025
TS06_B_Centre	188113	0	03:38:59	268047	268047	229	5.725	0	1	0	0	0	0	0	1	0	0	0.273934
TS06_B_Centre	188341	0	03:39:03	268274	268274	61	1.525	0	1	0	0	0	0	0	1	0	1	0.226774
TS06_B_Centre	188401	0	03:39:04	268333	268333	250	6.25	0	1	0	0	0	0	0	1	0	0	0.289041
TS06_B_Centre	188650	0	03:43:10	283084	283084	10726	268.15	1	0	0	0	0	0	0	1	1	0	0.212424
TS06_B_Centre	199375	0	03:44:08	286511	286511	268	6.7	1	0	0	0	0	0	0	1	0	0	0.214142
TS06_B_Centre	199642	0	03:44:12	286777	286777	102	2.55	1	0	0	0	0	0	0	1	0	1	0.204114
TS06_B_Centre	199743	0	03:44:14	286877	286877	344	8.6	1	0	0	0	0	0	0	1	0	0	0.212424
TS06_B_Centre	200086	0	03:44:19	287219	287219	108	2.7	1	0	0	0	0	0	0	1	0	1	0.209459
TS06_B_Centre	200193	0	03:44:21	287325	287325	292	7.3	1	0	0	0	0	0	0	1	0	0	0.232324
TS06_B_Centre	200484	0	03:44:26	287615	287615	56	1.4	1	0	0	0	0	0	0	1	0	1	0.200621
TS06_B_Centre	200539	0	03:44:27	287669	287669	376	9.4	1	0	0	0	0	0	0	1	0	0	0.222045
TS06_B_Centre	200914	0	03:44:33	288043	288043	108	2.7	1	0	0	0	0	0	0	1	0	1	0.168231
TS06_B_Centre	201021	0	03:44:35	288149	288149	318	7.95	1	0	0	0	0	0	0	1	0	0	0.228599
TS06_B_Centre	201338	0	03:44:40	288465	288465	106	2.65	1	0	0	0	0	0	0	1	0	1	0.182931
TS06_B_Centre	201443	0	03:44:42	288569	288569	318	7.95	1	0	0	0	0	0	0	1	0	0	0.228086
TS06_B_Centre	201760	0	03:44:47	288885	288885	48	1.2	1	0	0	0	0	0	0	1	0	1	0.176166
TS06_B_Centre	201807	0	03:44:48	288931	288931	380	9.5	1	0	0	0	0	0	0	1	0	0	0.218461
TS06_B_Centre	202186	0	03:44:54	289309	289309	113	2.825	1	0	0	0	0	0	0	1	0	1	0.179044
TS06_B_Centre	202298	0	03:44:56	289420	289420	305	7.625	1	0	0	0	0	0	0	1	0	0	0.238995
TS06_B_Centre	202602	0	03:45:01	289723	289723	84	2.1	1	0	0	0	0	0	0	1	0	1	0.193701
TS06_B_Centre	202685	0	03:45:03	289805	289805	350	8.75	1	0	0	0	0	0	0	1	0	0	0.238524
TS06_B_Centre	203034	0	03:45:08	290153	290153	91	2.275	1	0	0	0	0	0	0	1	0	1	0.234825
TS06_B_Centre	203124	0	03:49:09	304531	304531	10780	269.5	1	0	0	0	0	1	0	0	1	0	0.205671
TS06_B_Centre	213903	0	03:50:27	309205	309205	36	0.9	1	0	0	0	0	1	0	0	0	1	0.126835
TS06_B_Centre	213938	0	03:50:28	309239	309239	287	7.175	1	0	0	0	0	1	0	0	0	0	0.209576
TS06_B_Centre	214224	0	03:50:32	309524	309524	55	1.375	1	0	0	0	0	1	0	0	0	1	0.20138
TS06_B_Centre	214278	0	03:50:33	309577	309577	415	10.375	1	0	0	0	0	1	0	0	0	0	0.201683
TS06_B_Centre	214692	0	03:50:40	309990	309990	53	1.325	1	0	0	0	0	1	0	0	0	1	0.203979
TS06_B_Centre	214744	0	03:50:41	310041	310041	388	9.7	1	0	0	0	0	1	0	0	0	0	0.209678
TS06_B_Centre	215131	0	03:50:47	310427	310427	95	2.375	1	0	0	0	0	1	0	0	0	1	0.187697
TS06_B_Centre	215225	0	03:50:49	310520	310520	316	7.9	1	0	0	0	0	1	0	0	0	0	0.211747
TS06_B_Centre	215540	0	03:50:54	310834	310834	40	1	1	0	0	0	0	1	0	0	0	1	0.205009
TS06_B_Centre	215579	0	03:50:55	310872	310872	382	9.55	1	0	0	0	0	1	0	0	0	0	0.201315
TS06_B_Centre	215960	0	03:51:01	311252	311252	48	1.2	1	0	0	0	0	1	0	0	0	1	0.164172
TS06_B_Centre	216007	0	03:51:02	311298	311298	232	5.8	1	0	0	0	0	1	0	0	0	0	0.189009
TS06_B_Centre	216238	0	03:55:10	326123	326123	10747	268.675	1	0	0	0	1	0	0	0	1	0	0.201053
TS06_B_Centre	226984	0	03:55:10	326123	326123	6386	159.65	1	0	0	0	1	0	0	0	0	0	0.202786
TS06_B_Centre	233369	0	03:56:57	332507	332507	189	4.725	1	0	0	0	1	0	0	0	0	1	0.171262
TS06_B_Centre	233557	0	03:57:00	332694	332694	1659	41.475	1	0	0	0	1	0	0	0	0	0	0.194238
TS06_B_Centre	235215	0	03:57:29	334424	334424	1993	49.825	1	0	0	0	1	0	0	0	0	0	0.203417
TS06_B_Centre	237207	0	04:01:10	347663	347663	10771	269.275	1	0	0	0	0	0	1	0	1	0	0.204961
TS06_B_Centre	247977	0	04:02:12	351360	351360	81	2.025	1	0	0	0	0	0	1	0	0	1	0.189319
TS06_B_Centre	248057	0	04:02:13	351439	351439	342	8.55	1	0	0	0	0	0	1	0	0	0	0.194766
TS06_B_Centre	248398	0	04:02:19	351779	351779	90	2.25	1	0	0	0	0	0	1	0	0	1	0.184211
TS06_B_Centre	248487	0	04:02:20	351867	351867	316	7.9	1	0	0	0	0	0	1	0	0	0	0.195443
TS06_B_Centre	248802	0	04:02:26	352217	352217	47	1.175	1	0	0	0	0	0	1	0	0	1	0.22842
TS06_B_Centre	248848	0	04:02:27	352262	352262	216	5.4	1	0	0	0	0	0	1	0	0	0	0.215711
TS06_B_Centre	249063	0	04:02:31	352500	352500	147	3.675	1	0	0	0	0	0	1	0	0	0	0.206877
TS06_B_Centre	249209	0	04:02:33	352645	352645	38	0.95	1	0	0	0	0	0	1	0	0	1	0.205151
TS06_B_Centre	249246	0	04:02:34	352681	352681	184	4.6	1	0	0	0	0	0	1	0	0	0	0.227356
TS06_B_Centre	249429	0	04:02:37	352880	352880	188	4.7	1	0	0	0	0	0	1	0	0	0	0.215525
TS06_B_Centre	249616	0	04:02:40	353066	353066	39	0.975	1	0	0	0	0	0	1	0	0	1	0.145052
TS06_B_Centre	249654	0	04:02:41	353103	353103	194	4.85	1	0	0	0	0	0	1	0	0	0	0.200353
TS06_B_Centre	249847	0	04:02:49	353552	353552	45	1.125	1	0	0	0	0	0	1	0	0	1	0.15923
TS06_B_Centre	249891	0	04:02:49	353595	353595	353	8.825	1	0	0	0	0	0	1	0	0	0	0.219312
TS06_B_Centre	250243	0	04:02:55	353946	353946	40	1	1	0	0	0	0	0	1	0	0	1	0.243458
TS06_B_Centre	250282	0	04:02:56	353984	353984	361	9.025	1	0	0	0	0	0	1	0	0	0	0.212242
TS06_B_Centre	250642	0	04:03:02	354343	354343	71	1.775	1	0	0	0	0	0	1	0	0	1	0.19248
TS06_B_Centre	250712	0	04:03:03	354412	354412	314	7.85	1	0	0	0	0	0	1	0	0	0	0.211248
TS06_B_Centre	251025	0	04:03:08	354724	354724	109	2.725	1	0	0	0	0	0	1	0	0	1	0.183304
TS07_B_Centre	0	0	02:38:03	6491	6491	10726	268.15	1	0	0	0	0	0	0	1	1	0	0.176846
TS07_B_Centre	10725	0	02:39:06	10228	10228	100	2.5	1	0	0	0	0	0	0	1	0	1	0.121708
TS07_B_Centre	10824	0	02:39:08	10326	10326	341	8.525	1	0	0	0	0	0	0	1	0	0	0.187885
TS07_B_Centre	11164	0	02:39:13	10665	10665	94	2.35	1	0	0	0	0	0	0	1	0	1	0.114029
TS07_B_Centre	11257	0	02:39:15	10757	10757	409	10.225	1	0	0	0	0	0	0	1	0	0	0.182469
TS07_B_Centre	11665	0	02:39:22	11164	11164	53	1.325	1	0	0	0	0	0	0	1	0	1	0.244103
TS07_B_Centre	11717	0	02:39:22	11215	11215	302	7.55	1	0	0	0	0	0	0	1	0	0	0.242946
TS07_B_Centre	12018	0	02:39:27	11515	11515	69	1.725	1	0	0	0	0	0	0	1	0	1	0.133868
TS07_B_Centre	12086	0	02:39:29	11582	11582	343	8.575	1	0	0	0	0	0	0	1	0	0	0.171826
TS07_B_Centre	12428	0	02:39:34	11923	11923	88	2.2	1	0	0	0	0	0	0	1	0	1	0.156943
TS07_B_Centre	12515	0	02:39:36	12009	12009	331	8.275	1	0	0	0	0	0	0	1	0	0	0.187288
TS07_B_Centre	12845	0	02:39:41	12338	12338	35	0.875	1	0	0	0	0	0	0	1	0	1	0.147834
TS07_B_Centre	12879	0	02:39:42	12371	12371	385	9.625	1	0	0	0	0	0	0	1	0	0	0.168113
TS07_B_Centre	13263	0	02:39:48	12754	12754	113	2.825	1	0	0	0	0	0	0	1	0	1	0.1155
TS07_B_Centre	13375	0	02:39:50	12865	12865	304	7.6	1	0	0	0	0	0	0	1	0	0	0.192092
TS07_B_Centre	13678	0	02:39:55	13169	13169	72	1.8	1	0	0	0	0	0	0	1	0	1	0.129505
TS07_B_Centre	13749	0	02:39:56	13239	13239	345	8.625	1	0	0	0	0	0	0	1	0	0	0.181458
TS07_B_Centre	14093	0	02:40:02	13582	13582	129	3.225	1	0	0	0	0	0	0	1	0	1	0.144012
TS07_B_Centre	14221	0	02:44:04	28070	28070	10768	269.2	1	0	0	0	0	0	1	0	1	0	0.165801
TS07_B_Centre	24988	0	02:45:04	31669	31669	296	7.4	1	0	0	0	0	0	1	0	0	0	0.161146
TS07_B_Centre	25283	0	02:45:09	31963	31963	61	1.525	1	0	0	0	0	0	1	0	0	1	0.202079
TS07_B_Centre	25343	0	02:45:10	32022	32022	389	9.725	1	0	0	0	0	0	1	0	0	0	0.152234
TS07_B_Centre	25731	0	02:45:17	32409	32409	37	0.925	1	0	0	0	0	0	1	0	0	1	0.159661
TS07_B_Centre	25767	0	02:45:17	32444	32444	385	9.625	1	0	0	0	0	0	1	0	0	0	0.163771
TS07_B_Centre	26151	0	02:45:24	32827	32827	63	1.575	1	0	0	0	0	0	1	0	0	1	0.150552
TS07_B_Centre	26213	0	02:45:25	32888	32888	379	9.475	1	0	0	0	0	0	1	0	0	0	0.170271
TS07_B_Centre	26591	0	02:45:31	33265	33265	36	0.9	1	0	0	0	0	0	1	0	0	1	0.163316
TS07_B_Centre	26626	0	02:45:31	33299	33299	368	9.2	1	0	0	0	0	0	1	0	0	0	0.171723
TS07_B_Centre	26993	0	02:45:38	33665	33665	53	1.325	1	0	0	0	0	0	1	0	0	1	0.14216
TS07_B_Centre	27045	0	02:45:45	34120	34120	88	2.2	1	0	0	0	0	0	1	0	0	1	0.120462
TS07_B_Centre	27132	0	02:45:47	34204	34204	344	8.6	1	0	0	0	0	0	1	0	0	0	0.166361
TS07_B_Centre	27475	0	02:45:52	34548	34548	36	0.9	1	0	0	0	0	0	1	0	0	1	0.180113
TS07_B_Centre	27510	0	02:45:53	34582	34582	389	9.725	1	0	0	0	0	0	1	0	0	0	0.163228
TS07_B_Centre	27898	0	02:45:59	34969	34969	66	1.65	1	0	0	0	0	0	1	0	0	1	0.161955
TS07_B_Centre	27963	0	02:46:00	35033	35033	190	4.75	1	0	0	0	0	0	1	0	0	0	0.183104
TS07_B_Centre	28152	0	02:50:04	49599	49599	10734	268.35	1	0	0	0	1	0	0	0	1	0	0.162188
TS07_B_Centre	38885	0	02:50:04	49599	49599	6023	150.575	1	0	0	0	1	0	0	0	0	0	0.163805
TS07_B_Centre	44907	0	02:51:44	55620	55620	103	2.575	1	0	0	0	1	0	0	0	0	1	0.123573
TS07_B_Centre	45009	0	02:51:46	55721	55721	4562	114.05	1	0	0	0	1	0	0	0	0	0	0.161139
TS07_B_Centre	49570	0	02:56:04	71124	71124	10776	269.4	0	0	1	0	0	0	1	0	1	0	0.163088
TS07_B_Centre	60345	0	02:57:06	74851	74851	36	0.9	0	0	1	0	0	0	1	0	0	1	0.120898
TS07_B_Centre	60380	0	02:57:06	74885	74885	391	9.775	0	0	1	0	0	0	1	0	0	0	0.174942
TS07_B_Centre	60770	0	02:57:13	75274	75274	44	1.1	0	0	1	0	0	0	1	0	0	1	0.154234
TS07_B_Centre	60813	0	02:57:14	75316	75316	395	9.875	0	0	1	0	0	0	1	0	0	0	0.167259
TS07_B_Centre	61207	0	02:57:20	75709	75709	43	1.075	0	0	1	0	0	0	1	0	0	1	0.139387
TS07_B_Centre	61249	0	02:57:21	75750	75750	343	8.575	0	0	1	0	0	0	1	0	0	0	0.167929
TS07_B_Centre	61591	0	02:57:27	76091	76091	43	1.075	0	0	1	0	0	0	1	0	0	1	0.127046
TS07_B_Centre	61633	0	02:57:27	76132	76132	439	10.975	0	0	1	0	0	0	1	0	0	0	0.158371
TS07_B_Centre	62071	0	02:57:35	76569	76569	70	1.75	0	0	1	0	0	0	1	0	0	1	0.162417
TS07_B_Centre	62140	0	02:57:36	76637	76637	299	7.475	0	0	1	0	0	0	1	0	0	0	0.16263
TS07_B_Centre	62438	0	02:57:41	76934	76934	34	0.85	0	0	1	0	0	0	1	0	0	1	0.184992
TS07_B_Centre	62471	0	02:57:41	76966	76966	420	10.5	0	0	1	0	0	0	1	0	0	0	0.154243
TS07_B_Centre	62890	0	02:57:48	77384	77384	37	0.925	0	0	1	0	0	0	1	0	0	1	0.125848
TS07_B_Centre	62926	0	02:57:49	77419	77419	328	8.2	0	0	1	0	0	0	1	0	0	0	0.15655
TS07_B_Centre	63253	0	02:57:54	77745	77745	128	3.2	0	0	1	0	0	0	1	0	0	1	0.164072
TS07_B_Centre	63380	0	02:57:56	77871	77871	393	9.825	0	0	1	0	0	0	1	0	0	0	0.172746
TS07_B_Centre	63772	0	03:02:04	92680	92680	10812	270.3	0	0	1	0	0	0	1	0	1	0	0.263766
TS07_B_Centre	74583	0	03:03:06	96422	96422	51	1.275	0	0	1	0	0	0	1	0	0	1	0.206187
TS07_B_Centre	74633	0	03:03:07	96471	96471	166	4.15	0	0	1	0	0	0	1	0	0	0	0.271916
TS07_B_Centre	74798	0	03:03:10	96635	96635	79	1.975	0	0	1	0	0	0	1	0	0	1	0.248081
TS07_B_Centre	74876	0	03:03:14	96891	96891	56	1.4	0	0	1	0	0	0	1	0	0	1	0.172279
TS07_B_Centre	74931	0	03:03:15	96945	96945	196	4.9	0	0	1	0	0	0	1	0	0	0	0.244411
TS07_B_Centre	75126	0	03:03:18	97139	97139	36	0.9	0	0	1	0	0	0	1	0	0	1	0.27643
TS07_B_Centre	75161	0	03:03:19	97173	97173	204	5.1	0	0	1	0	0	0	1	0	0	0	0.255845
TS07_B_Centre	75364	0	03:03:22	97375	97375	68	1.7	0	0	1	0	0	0	1	0	0	1	0.280069
TS07_B_Centre	75431	0	03:03:23	97441	97441	180	4.5	0	0	1	0	0	0	1	0	0	0	0.271382
TS07_B_Centre	75610	0	03:03:26	97619	97619	63	1.575	0	0	1	0	0	0	1	0	0	1	0.230264
TS07_B_Centre	75672	0	03:03:27	97680	97680	175	4.375	0	0	1	0	0	0	1	0	0	0	0.264618
TS07_B_Centre	75846	0	03:03:30	97853	97853	28	0.7	0	0	1	0	0	0	1	0	0	1	0.253861
TS07_B_Centre	75873	0	03:03:31	97879	97879	230	5.75	0	0	1	0	0	0	1	0	0	0	0.232354
TS07_B_Centre	76102	0	03:03:34	98107	98107	38	0.95	0	0	1	0	0	0	1	0	0	1	0.239344
TS07_B_Centre	76139	0	03:03:35	98143	98143	213	5.325	0	0	1	0	0	0	1	0	0	0	0.262823
TS07_B_Centre	76351	0	03:03:38	98354	98354	45	1.125	0	0	1	0	0	0	1	0	0	1	0.220947
TS07_B_Centre	76395	0	03:03:39	98397	98397	188	4.7	0	0	1	0	0	0	1	0	0	0	0.281445
TS07_B_Centre	76582	0	03:03:42	98583	98583	83	2.075	0	0	1	0	0	0	1	0	0	1	0.227438
TS07_B_Centre	76664	0	03:03:44	98664	98664	151	3.775	0	0	1	0	0	0	1	0	0	0	0.279575
TS07_B_Centre	76814	0	03:03:46	98813	98813	57	1.425	0	0	1	0	0	0	1	0	0	1	0.227474
TS07_B_Centre	76870	0	03:03:47	98868	98868	184	4.6	0	0	1	0	0	0	1	0	0	0	0.26117
TS07_B_Centre	77053	0	03:03:50	99050	99050	59	1.475	0	0	1	0	0	0	1	0	0	1	0.271947
TS07_B_Centre	77111	0	03:03:51	99107	99107	197	4.925	0	0	1	0	0	0	1	0	0	0	0.252547
TS07_B_Centre	77307	0	03:03:54	99302	99302	68	1.7	0	0	1	0	0	0	1	0	0	1	0.267859
TS07_B_Centre	77374	0	03:03:55	99368	99368	206	5.15	0	0	1	0	0	0	1	0	0	0	0.258443
TS07_B_Centre	77579	0	03:03:59	99577	99577	32	0.8	0	0	1	0	0	0	1	0	0	1	0.241494
TS07_B_Centre	77610	0	03:03:59	99607	99607	176	4.4	0	0	1	0	0	0	1	0	0	0	0.269901
TS07_B_Centre	77785	0	03:08:04	114228	114228	10768	269.2	0	0	1	0	1	0	0	0	1	0	0.274988
TS07_B_Centre	88552	0	03:08:04	114237	114237	3367	84.175	0	0	1	0	1	0	0	0	0	0	0.27009
TS07_B_Centre	91918	0	03:09:00	117602	117602	80	2	0	0	1	0	1	0	0	0	0	1	0.24957
TS07_B_Centre	91997	0	03:09:01	117680	117680	1407	35.175	0	0	1	0	1	0	0	0	0	0	0.286598
TS07_B_Centre	93403	0	03:09:26	119122	119122	1946	48.65	0	0	1	0	1	0	0	0	0	0	0.268151
TS07_B_Centre	95348	0	03:09:58	121066	121066	86	2.15	0	0	1	0	1	0	0	0	0	1	0.237155
TS07_B_Centre	95433	0	03:09:59	121150	121150	3365	84.125	0	0	1	0	1	0	0	0	0	0	0.280717
TS07_B_Centre	98797	0	03:10:56	124513	124513	104	2.6	0	0	1	0	1	0	0	0	0	1	0.240941
TS07_B_Centre	98900	0	03:14:05	135834	135834	10756	268.9	0	0	1	0	0	0	0	1	1	0	0.31396
TS07_B_Centre	109655	0	03:15:06	139500	139500	108	2.7	0	0	1	0	0	0	0	1	0	1	0.305253
TS07_B_Centre	109762	0	03:15:08	139606	139606	166	4.15	0	0	1	0	0	0	0	1	0	0	0.337416
TS07_B_Centre	109927	0	03:15:11	139770	139770	82	2.05	0	0	1	0	0	0	0	1	0	1	0.244617
TS07_B_Centre	110008	0	03:15:12	139860	139860	160	4	0	0	1	0	0	0	0	1	0	0	0.343464
TS07_B_Centre	110167	0	03:15:15	140018	140018	58	1.45	0	0	1	0	0	0	0	1	0	1	0.298961
TS07_B_Centre	110224	0	03:15:16	140074	140074	172	4.3	0	0	1	0	0	0	0	1	0	0	0.349048
TS07_B_Centre	110395	0	03:15:19	140244	140244	73	1.825	0	0	1	0	0	0	0	1	0	1	0.233504
TS07_B_Centre	110467	0	03:15:20	140315	140315	172	4.3	0	0	1	0	0	0	0	1	0	0	0.336023
TS07_B_Centre	110638	0	03:15:23	140485	140485	55	1.375	0	0	1	0	0	0	0	1	0	1	0.258351
TS07_B_Centre	110692	0	03:15:23	140538	140538	178	4.45	0	0	1	0	0	0	0	1	0	0	0.348295
TS07_B_Centre	110869	0	03:15:26	140714	140714	75	1.875	0	0	1	0	0	0	0	1	0	1	0.299561
TS07_B_Centre	110943	0	03:15:28	140787	140787	172	4.3	0	0	1	0	0	0	0	1	0	0	0.35289
TS07_B_Centre	111114	0	03:15:30	140957	140957	59	1.475	0	0	1	0	0	0	0	1	0	1	0.198141
TS07_B_Centre	111172	0	03:15:31	141014	141014	176	4.4	0	0	1	0	0	0	0	1	0	0	0.312367
TS07_B_Centre	111347	0	03:15:34	141188	141188	99	2.475	0	0	1	0	0	0	0	1	0	1	0.255528
TS07_B_Centre	111445	0	03:15:36	141285	141285	163	4.075	0	0	1	0	0	0	0	1	0	0	0.328012
TS07_B_Centre	111607	0	03:15:39	141446	141446	55	1.375	0	0	1	0	0	0	0	1	0	1	0.24136
TS07_B_Centre	111661	0	03:15:40	141499	141499	188	4.7	0	0	1	0	0	0	0	1	0	0	0.33744
TS07_B_Centre	111848	0	03:15:43	141685	141685	86	2.15	0	0	1	0	0	0	0	1	0	1	0.260179
TS07_B_Centre	111933	0	03:15:44	141769	141769	187	4.675	0	0	1	0	0	0	0	1	0	0	0.320171
TS07_B_Centre	112119	0	03:15:47	141954	141954	37	0.925	0	0	1	0	0	0	0	1	0	1	0.175707
TS07_B_Centre	112155	0	03:15:48	141989	141989	156	3.9	0	0	1	0	0	0	0	1	0	0	0.348724
TS07_B_Centre	112310	0	03:15:51	142161	142161	78	1.95	0	0	1	0	0	0	0	1	0	1	0.256652
TS07_B_Centre	112387	0	03:15:52	142237	142237	164	4.1	0	0	1	0	0	0	0	1	0	0	0.336914
TS07_B_Centre	112550	0	03:15:55	142399	142399	58	1.45	0	0	1	0	0	0	0	1	0	1	0.231171
TS07_B_Centre	112607	0	03:15:55	142455	142455	197	4.925	0	0	1	0	0	0	0	1	0	0	0.352199
TS07_B_Centre	112803	0	03:15:59	142650	142650	76	1.9	0	0	1	0	0	0	0	1	0	1	0.264066
TS07_B_Centre	112878	0	03:16:00	142724	142724	159	3.975	0	0	1	0	0	0	0	1	0	0	0.348772
TS07_B_Centre	113036	0	03:16:03	142881	142881	59	1.475	0	0	1	0	0	0	0	1	0	1	0.224138
TS07_B_Centre	113094	0	03:20:04	157311	157311	10795	269.875	0	0	1	0	0	1	0	0	1	0	0.265391
TS07_B_Centre	123888	0	03:21:04	160897	160897	171	4.275	0	0	1	0	0	1	0	0	0	0	0.239294
TS07_B_Centre	124058	0	03:21:06	161066	161066	34	0.85	0	0	1	0	0	1	0	0	0	1	0.237164
TS07_B_Centre	124091	0	03:21:07	161098	161098	202	5.05	0	0	1	0	0	1	0	0	0	0	0.262505
TS07_B_Centre	124292	0	03:21:10	161298	161298	28	0.7	0	0	1	0	0	1	0	0	0	1	0.26161
TS07_B_Centre	124319	0	03:21:11	161324	161324	196	4.9	0	0	1	0	0	1	0	0	0	0	0.247972
TS07_B_Centre	124514	0	03:21:14	161518	161518	26	0.65	0	0	1	0	0	1	0	0	0	1	0.333047
TS07_B_Centre	124539	0	03:21:14	161542	161542	234	5.85	0	0	1	0	0	1	0	0	0	0	0.283047
TS07_B_Centre	124772	0	03:21:18	161774	161774	38	0.95	0	0	1	0	0	1	0	0	0	1	0.237621
TS07_B_Centre	124809	0	03:21:22	162004	162004	26	0.65	0	0	1	0	0	1	0	0	0	0	0.259854
TS07_B_Centre	124834	0	03:21:23	162028	162028	228	5.7	0	0	1	0	0	1	0	0	0	0	0.276029
TS07_B_Centre	125061	0	03:21:26	162254	162254	36	0.9	0	0	1	0	0	1	0	0	0	1	0.241511
TS07_B_Centre	125096	0	03:21:27	162288	162288	221	5.525	0	0	1	0	0	1	0	0	0	0	0.264233
TS07_B_Centre	125316	0	03:21:31	162507	162507	26	0.65	0	0	1	0	0	1	0	0	0	1	0.296289
TS07_B_Centre	125341	0	03:21:31	162531	162531	203	5.075	0	0	1	0	0	1	0	0	0	0	0.254374
TS07_B_Centre	125543	0	03:21:34	162732	162732	37	0.925	0	0	1	0	0	1	0	0	0	1	0.259528
TS07_B_Centre	125579	0	03:21:35	162767	162767	178	4.45	0	0	1	0	0	1	0	0	0	0	0.25833
TS07_B_Centre	125756	0	03:21:38	162943	162943	31	0.775	0	0	1	0	0	1	0	0	0	1	0.265487
TS07_B_Centre	125786	0	03:21:46	163456	163456	38	0.95	0	0	1	0	0	1	0	0	0	1	0.266529
TS07_B_Centre	125823	0	03:21:47	163492	163492	169	4.225	0	0	1	0	0	1	0	0	0	0	0.271146
TS07_B_Centre	125991	0	03:21:50	163659	163659	36	0.9	0	0	1	0	0	1	0	0	0	1	0.253809
TS07_B_Centre	126026	0	03:21:59	164182	164182	29	0.725	0	0	1	0	0	1	0	0	0	1	0.293274
TS07_B_Centre	126054	0	03:21:59	164209	164209	173	4.325	0	0	1	0	0	1	0	0	0	0	0.270898
TS07_B_Centre	126226	0	03:22:02	164380	164380	40	1	0	0	1	0	0	1	0	0	0	1	0.288311
TS07_B_Centre	126265	0	03:26:04	178887	178887	10769	269.225	0	1	0	0	0	0	1	0	1	0	0.216309
TS07_B_Centre	137033	0	03:27:06	182576	182576	52	1.3	0	1	0	0	0	0	1	0	0	1	0.237621
TS07_B_Centre	137084	0	03:27:07	182626	182626	250	6.25	0	1	0	0	0	0	1	0	0	0	0.218126
TS07_B_Centre	137333	0	03:27:11	182874	182874	66	1.65	0	1	0	0	0	0	1	0	0	1	0.222709
TS07_B_Centre	137398	0	03:27:12	182938	182938	252	6.3	0	1	0	0	0	0	1	0	0	0	0.224298
TS07_B_Centre	137649	0	03:27:16	183188	183188	76	1.9	0	1	0	0	0	0	1	0	0	1	0.218079
TS07_B_Centre	137724	0	03:27:18	183262	183262	271	6.775	0	1	0	0	0	0	1	0	0	0	0.215367
TS07_B_Centre	137994	0	03:27:22	183531	183531	71	1.775	0	1	0	0	0	0	1	0	0	1	0.162078
TS07_B_Centre	138064	0	03:27:23	183600	183600	210	5.25	0	1	0	0	0	0	1	0	0	0	0.225627
TS07_B_Centre	138273	0	03:27:27	183808	183808	78	1.95	0	1	0	0	0	0	1	0	0	1	0.185801
TS07_B_Centre	138350	0	03:27:28	183884	183884	241	6.025	0	1	0	0	0	0	1	0	0	0	0.210046
TS07_B_Centre	138590	0	03:27:32	184123	184123	55	1.375	0	1	0	0	0	0	1	0	0	1	0.18075
TS07_B_Centre	138644	0	03:27:33	184176	184176	248	6.2	0	1	0	0	0	0	1	0	0	0	0.221067
TS07_B_Centre	138891	0	03:27:37	184422	184422	61	1.525	0	1	0	0	0	0	1	0	0	1	0.152482
TS07_B_Centre	138951	0	03:27:38	184481	184481	290	7.25	0	1	0	0	0	0	1	0	0	0	0.225237
TS07_B_Centre	139240	0	03:27:43	184769	184769	44	1.1	0	1	0	0	0	0	1	0	0	1	0.18042
TS07_B_Centre	139283	0	03:27:43	184811	184811	252	6.3	0	1	0	0	0	0	1	0	0	0	0.218888
TS07_B_Centre	139534	0	03:27:48	185061	185061	93	2.325	0	1	0	0	0	0	1	0	0	1	0.219363
TS07_B_Centre	139626	0	03:27:49	185152	185152	248	6.2	0	1	0	0	0	0	1	0	0	0	0.220057
TS07_B_Centre	139873	0	03:27:53	185398	185398	76	1.9	0	1	0	0	0	0	1	0	0	1	0.208213
TS07_B_Centre	139948	0	03:27:54	185472	185472	258	6.45	0	1	0	0	0	0	1	0	0	0	0.234314
TS07_B_Centre	140205	0	03:27:59	185728	185728	38	0.95	0	1	0	0	0	0	1	0	0	1	0.191941
TS07_B_Centre	140242	0	03:27:59	185764	185764	239	5.975	0	1	0	0	0	0	1	0	0	0	0.224508
TS07_B_Centre	140480	0	03:32:05	200464	200464	10683	267.075	0	1	0	0	1	0	0	0	1	0	0.213332
TS07_B_Centre	151162	0	03:32:21	201400	201400	3450	86.25	0	1	0	0	1	0	0	0	0	0	0.213676
TS07_B_Centre	154611	0	03:33:18	204848	204848	109	2.725	0	1	0	0	1	0	0	0	0	1	0.20792
TS07_B_Centre	154719	0	03:33:20	204955	204955	1766	44.15	0	1	0	0	1	0	0	0	0	0	0.217705
TS07_B_Centre	156484	0	03:33:52	206877	206877	2562	64.05	0	1	0	0	1	0	0	0	0	0	0.214417
TS07_B_Centre	159045	0	03:34:35	209437	209437	81	2.025	0	1	0	0	1	0	0	0	0	1	0.167078
TS07_B_Centre	159125	0	03:34:36	209516	209516	1615	40.375	0	1	0	0	1	0	0	0	0	0	0.211806
TS07_B_Centre	160739	0	03:38:05	222018	222018	10732	268.3	0	1	0	0	0	1	0	0	1	0	0.211177
TS07_B_Centre	171470	0	03:39:12	226014	226014	62	1.55	0	1	0	0	0	1	0	0	0	1	0.189749
TS07_B_Centre	171531	0	03:39:13	226074	226074	206	5.15	0	1	0	0	0	1	0	0	0	0	0.233245
TS07_B_Centre	171736	0	03:39:16	226278	226278	36	0.9	0	1	0	0	0	1	0	0	0	1	0.213518
TS07_B_Centre	171771	0	03:39:17	226312	226312	274	6.85	0	1	0	0	0	1	0	0	0	0	0.2135
TS07_B_Centre	172044	0	03:39:22	226584	226584	43	1.075	0	1	0	0	0	1	0	0	0	1	0.203671
TS07_B_Centre	172086	0	03:39:22	226625	226625	253	6.325	0	1	0	0	0	1	0	0	0	0	0.211309
TS07_B_Centre	172338	0	03:39:26	226876	226876	57	1.425	0	1	0	0	0	1	0	0	0	1	0.212729
TS07_B_Centre	172394	0	03:39:27	226931	226931	300	7.5	0	1	0	0	0	1	0	0	0	0	0.212736
TS07_B_Centre	172693	0	03:39:32	227229	227229	42	1.05	0	1	0	0	0	1	0	0	0	1	0.203375
TS07_B_Centre	172734	0	03:39:33	227269	227269	273	6.825	0	1	0	0	0	1	0	0	0	0	0.220621
TS07_B_Centre	173006	0	03:39:38	227540	227540	36	0.9	0	1	0	0	0	1	0	0	0	1	0.192697
TS07_B_Centre	173041	0	03:39:38	227574	227574	219	5.475	0	1	0	0	0	1	0	0	0	0	0.215992
TS07_B_Centre	173259	0	03:39:42	227791	227791	83	2.075	0	1	0	0	0	1	0	0	0	1	0.210562
TS07_B_Centre	173341	0	03:39:43	227872	227872	282	7.05	0	1	0	0	0	1	0	0	0	0	0.210341
TS07_B_Centre	173622	0	03:39:48	228152	228152	41	1.025	0	1	0	0	0	1	0	0	0	1	0.225903
TS07_B_Centre	173662	0	03:39:48	228191	228191	246	6.15	0	1	0	0	0	1	0	0	0	0	0.217376
TS07_B_Centre	173907	0	03:39:53	228435	228435	47	1.175	0	1	0	0	0	1	0	0	0	1	0.181667
TS07_B_Centre	173953	0	03:39:53	228480	228480	293	7.325	0	1	0	0	0	1	0	0	0	0	0.206357
TS07_B_Centre	174245	0	03:39:58	228771	228771	47	1.175	0	1	0	0	0	1	0	0	0	1	0.213798
TS07_B_Centre	174291	0	03:39:59	228816	228816	219	5.475	0	1	0	0	0	1	0	0	0	0	0.217464
TS07_B_Centre	174509	0	03:40:03	229033	229033	30	0.75	0	1	0	0	0	1	0	0	0	1	0.251145
TS07_B_Centre	174538	0	03:44:04	243467	243467	10787	269.675	0	1	0	0	0	0	0	1	1	0	0.233767
TS07_B_Centre	185324	0	03:45:03	247003	247003	217	5.425	0	1	0	0	0	0	0	1	0	0	0.256065
TS07_B_Centre	185540	0	03:45:06	247218	247218	44	1.1	0	1	0	0	0	0	0	1	0	1	0.229907
TS07_B_Centre	185583	0	03:45:07	247260	247260	239	5.975	0	1	0	0	0	0	0	1	0	0	0.251637
TS07_B_Centre	185821	0	03:45:11	247497	247497	106	2.65	0	1	0	0	0	0	0	1	0	1	0.191929
TS07_B_Centre	185926	0	03:45:13	247601	247601	242	6.05	0	1	0	0	0	0	0	1	0	0	0.237641
TS07_B_Centre	186167	0	03:45:17	247841	247841	45	1.125	0	1	0	0	0	0	0	1	0	1	0.144997
TS07_B_Centre	186211	0	03:45:18	247884	247884	249	6.225	0	1	0	0	0	0	0	1	0	0	0.241856
TS07_B_Centre	186459	0	03:45:22	248131	248131	89	2.225	0	1	0	0	0	0	0	1	0	1	0.203319
TS07_B_Centre	186547	0	03:45:23	248218	248218	256	6.4	0	1	0	0	0	0	0	1	0	0	0.257096
TS07_B_Centre	186802	0	03:45:27	248472	248472	83	2.075	0	1	0	0	0	0	0	1	0	1	0.175507
TS07_B_Centre	186884	0	03:45:29	248553	248553	228	5.7	0	1	0	0	0	0	0	1	0	0	0.258915
TS07_B_Centre	187111	0	03:45:32	248779	248779	96	2.4	0	1	0	0	0	0	0	1	0	1	0.220089
TS07_B_Centre	187206	0	03:45:34	248873	248873	233	5.825	0	1	0	0	0	0	0	1	0	0	0.264791
TS07_B_Centre	187438	0	03:45:38	249104	249104	58	1.45	0	1	0	0	0	0	0	1	0	1	0.20847
TS07_B_Centre	187495	0	03:45:43	249398	249398	65	1.625	0	1	0	0	0	0	0	1	0	1	0.180183
TS07_B_Centre	187559	0	03:45:44	249461	249461	287	7.175	0	1	0	0	0	0	0	1	0	0	0.243044
TS07_B_Centre	187845	0	03:45:49	249746	249746	72	1.8	0	1	0	0	0	0	0	1	0	1	0.205033
TS07_B_Centre	187916	0	03:45:50	249816	249816	202	5.05	0	1	0	0	0	0	0	1	0	0	0.260792
TS07_B_Centre	188117	0	03:45:53	250016	250016	80	2	0	1	0	0	0	0	0	1	0	1	0.257052
TS07_B_Centre	188196	0	03:45:54	250094	250094	216	5.4	0	1	0	0	0	0	0	1	0	0	0.243367
TS07_B_Centre	188411	0	03:45:58	250308	250308	95	2.375	0	1	0	0	0	0	0	1	0	1	0.184085
TS07_B_Centre	188505	0	03:46:00	250401	250401	231	5.775	0	1	0	0	0	0	0	1	0	0	0.229837
TS07_B_Centre	188735	0	03:46:03	250634	250634	77	1.925	0	1	0	0	0	0	0	1	0	1	0.230581
TS07_B_Centre	188811	0	03:50:04	265024	265024	10772	269.3	0	0	0	1	1	0	0	0	1	0	0.362666
TS07_B_Centre	199582	0	03:50:04	265017	265017	2745	68.625	0	0	0	1	1	0	0	0	0	0	0.354188
TS07_B_Centre	202326	0	03:50:50	267760	267760	88	2.2	0	0	0	1	1	0	0	0	0	1	0.426124
TS07_B_Centre	202413	0	03:50:51	267848	267848	2593	64.825	0	0	0	1	1	0	0	0	0	0	0.360352
TS07_B_Centre	205005	0	03:51:37	270584	270584	88	2.2	0	0	0	1	1	0	0	0	0	1	0.408975
TS07_B_Centre	205092	0	03:51:38	270670	270670	2734	68.35	0	0	0	1	1	0	0	0	0	0	0.363867
TS07_B_Centre	207825	0	03:52:24	273402	273402	72	1.8	0	0	0	1	1	0	0	0	0	1	0.404871
TS07_B_Centre	207896	0	03:52:25	273475	273475	1458	36.45	0	0	0	1	1	0	0	0	0	0	0.363894
TS07_B_Centre	209353	0	03:52:50	274963	274963	821	20.525	0	0	0	1	1	0	0	0	0	0	0.368809
TS07_B_Centre	210173	0	03:56:03	286505	286505	10786	269.65	0	0	0	1	0	1	0	0	1	0	0.343224
TS07_B_Centre	220958	0	03:57:05	290226	290226	150	3.75	0	0	0	1	0	1	0	0	0	0	0.34085
TS07_B_Centre	221107	0	03:57:08	290374	290374	36	0.9	0	0	0	1	0	1	0	0	0	1	0.412193
TS07_B_Centre	221142	0	03:57:08	290408	290408	173	4.325	0	0	0	1	0	1	0	0	0	0	0.366762
TS07_B_Centre	221314	0	03:57:11	290579	290579	25	0.625	0	0	0	1	0	1	0	0	0	1	0.319682
TS07_B_Centre	221338	0	03:57:12	290602	290602	169	4.225	0	0	0	1	0	1	0	0	0	0	0.354517
TS07_B_Centre	221506	0	03:57:15	290769	290769	32	0.8	0	0	0	1	0	1	0	0	0	1	0.333961
TS07_B_Centre	221537	0	03:57:15	290799	290799	169	4.225	0	0	0	1	0	1	0	0	0	0	0.359317
TS07_B_Centre	221705	0	03:57:18	290966	290966	21	0.525	0	0	0	1	0	1	0	0	0	1	0.266614
TS07_B_Centre	221725	0	03:57:18	290985	290985	160	4	0	0	0	1	0	1	0	0	0	0	0.34471
TS07_B_Centre	221884	0	03:57:21	291143	291143	43	1.075	0	0	0	1	0	1	0	0	0	1	0.356114
TS07_B_Centre	221926	0	03:57:21	291184	291184	168	4.2	0	0	0	1	0	1	0	0	0	0	0.344924
TS07_B_Centre	222093	0	03:57:27	291511	291511	45	1.125	0	0	0	1	0	1	0	0	0	1	0.330788
TS07_B_Centre	222137	0	03:57:28	291554	291554	162	4.05	0	0	0	1	0	1	0	0	0	0	0.329431
TS07_B_Centre	222298	0	03:57:30	291714	291714	32	0.8	0	0	0	1	0	1	0	0	0	1	0.376977
TS07_B_Centre	222329	0	03:57:38	292146	292146	21	0.525	0	0	0	1	0	1	0	0	0	1	0.381165
TS07_B_Centre	222349	0	03:57:43	292485	292485	35	0.875	0	0	0	1	0	1	0	0	0	1	0.353487
TS07_B_Centre	222383	0	03:57:44	292518	292518	190	4.75	0	0	0	1	0	1	0	0	0	0	0.35171
TS07_B_Centre	222572	0	03:57:47	292706	292706	29	0.725	0	0	0	1	0	1	0	0	0	1	0.339556
TS07_B_Centre	222600	0	03:57:58	293383	293383	101	2.525	0	0	0	1	0	1	0	0	0	0	0.343982
TS07_B_Centre	222700	0	03:58:00	293482	293482	38	0.95	0	0	0	1	0	1	0	0	0	1	0.347683
TS07_B_Centre	222737	0	04:02:04	308063	308063	10797	269.925	0	0	0	1	0	0	0	1	1	0	0.397125
TS07_B_Centre	233533	0	04:03:05	311754	311754	48	1.2	0	0	0	1	0	0	0	1	0	1	0.360965
TS07_B_Centre	233580	0	04:03:06	311800	311800	122	3.05	0	0	0	1	0	0	0	1	0	0	0.425071
TS07_B_Centre	233701	0	04:03:08	311920	311920	31	0.775	0	0	0	1	0	0	0	1	0	1	0.430575
TS07_B_Centre	233731	0	04:03:08	311949	311949	159	3.975	0	0	0	1	0	0	0	1	0	0	0.409068
TS07_B_Centre	233889	0	04:03:11	312106	312106	75	1.875	0	0	0	1	0	0	0	1	0	1	0.378896
TS07_B_Centre	233963	0	04:03:12	312179	312179	129	3.225	0	0	0	1	0	0	0	1	0	0	0.459364
TS07_B_Centre	234091	0	04:03:14	312306	312306	43	1.075	0	0	0	1	0	0	0	1	0	1	0.224301
TS07_B_Centre	234133	0	04:03:15	312347	312347	153	3.825	0	0	0	1	0	0	0	1	0	0	0.422442
TS07_B_Centre	234285	0	04:03:18	312498	312498	83	2.075	0	0	0	1	0	0	0	1	0	1	0.393549
TS07_B_Centre	234367	0	04:03:19	312579	312579	123	3.075	0	0	0	1	0	0	0	1	0	0	0.432917
TS07_B_Centre	234489	0	04:03:21	312700	312700	57	1.425	0	0	0	1	0	0	0	1	0	1	0.312151
TS07_B_Centre	234545	0	04:03:22	312755	312755	139	3.475	0	0	0	1	0	0	0	1	0	0	0.405608
TS07_B_Centre	234683	0	04:03:24	312892	312892	84	2.1	0	0	0	1	0	0	0	1	0	1	0.375871
TS07_B_Centre	234766	0	04:03:26	312974	312974	122	3.05	0	0	0	1	0	0	0	1	0	0	0.425117
TS07_B_Centre	234887	0	04:03:28	313094	313094	68	1.7	0	0	0	1	0	0	0	1	0	1	0.278539
TS07_B_Centre	234954	0	04:03:29	313160	313160	126	3.15	0	0	0	1	0	0	0	1	0	0	0.417125
TS07_B_Centre	235079	0	04:03:31	313284	313284	86	2.15	0	0	0	1	0	0	0	1	0	1	0.36285
TS07_B_Centre	235164	0	04:03:32	313370	313370	124	3.1	0	0	0	1	0	0	0	1	0	0	0.436436
TS07_B_Centre	235287	0	04:03:35	313538	313538	149	3.725	0	0	0	1	0	0	0	1	0	1	0.411756
TS07_B_Centre	235435	0	04:03:37	313685	313685	83	2.075	0	0	0	1	0	0	0	1	0	0	0.355165
TS07_B_Centre	235517	0	04:03:39	313766	313766	118	2.95	0	0	0	1	0	0	0	1	0	1	0.425015
TS07_B_Centre	235634	0	04:03:41	313882	313882	61	1.525	0	0	0	1	0	0	0	1	0	0	0.300643
TS07_B_Centre	235694	0	04:03:42	313941	313941	120	3	0	0	0	1	0	0	0	1	0	1	0.439915
TS07_B_Centre	235813	0	04:03:44	314059	314059	59	1.475	0	0	0	1	0	0	0	1	0	0	0.40476
TS07_B_Centre	235871	0	04:03:45	314116	314116	145	3.625	0	0	0	1	0	0	0	1	0	0	0.430617
TS07_B_Centre	236015	0	04:03:47	314259	314259	78	1.95	0	0	0	1	0	0	0	1	0	1	0.281149
TS07_B_Centre	236092	0	04:03:48	314335	314335	123	3.075	0	0	0	1	0	0	0	1	0	0	0.424246
TS07_B_Centre	236214	0	04:03:50	314456	314456	48	1.2	0	0	0	1	0	0	0	1	0	1	0.311825
TS07_B_Centre	236261	0	04:03:51	314502	314502	153	3.825	0	0	0	1	0	0	0	1	0	0	0.43033
TS07_B_Centre	236413	0	04:03:54	314653	314653	54	1.35	0	0	0	1	0	0	0	1	0	1	0.40215
TS07_B_Centre	236466	0	04:03:55	314705	314705	153	3.825	0	0	0	1	0	0	0	1	0	0	0.452892
TS07_B_Centre	236618	0	04:03:57	314856	314856	51	1.275	0	0	0	1	0	0	0	1	0	1	0.307778
TS07_B_Centre	236668	0	04:03:58	314913	314913	147	3.675	0	0	0	1	0	0	0	1	0	0	0.402899
TS07_B_Centre	236814	0	04:04:00	315058	315058	57	1.425	0	0	0	1	0	0	0	1	0	1	0.318246
TS07_B_Centre	236870	0	04:08:04	329631	329631	10785	269.625	0	0	0	1	0	1	0	0	1	0	0.347804
TS07_B_Centre	247654	0	04:09:06	333359	333359	122	3.05	0	0	0	1	0	1	0	0	0	1	0.34057
TS07_B_Centre	247775	0	04:09:09	333534	333534	152	3.8	0	0	0	1	0	1	0	0	0	0	0.357939
TS07_B_Centre	247926	0	04:09:12	333684	333684	68	1.7	0	0	0	1	0	1	0	0	0	1	0.326769
TS07_B_Centre	247993	0	04:09:13	333750	333750	130	3.25	0	0	0	1	0	1	0	0	0	0	0.367888
TS07_B_Centre	248122	0	04:09:15	333878	333878	34	0.85	0	0	0	1	0	1	0	0	0	1	0.344993
TS07_B_Centre	248155	0	04:09:15	333910	333910	141	3.525	0	0	0	1	0	1	0	0	0	0	0.364394
TS07_B_Centre	248295	0	04:09:18	334049	334049	66	1.65	0	0	0	1	0	1	0	0	0	1	0.31072
TS07_B_Centre	248360	0	04:09:19	334113	334113	141	3.525	0	0	0	1	0	1	0	0	0	0	0.360332
TS07_B_Centre	248500	0	04:09:21	334252	334252	50	1.25	0	0	0	1	0	1	0	0	0	1	0.30268
TS07_B_Centre	248549	0	04:09:22	334301	334301	173	4.325	0	0	0	1	0	1	0	0	0	0	0.352066
TS07_B_Centre	248721	0	04:09:25	334472	334472	39	0.975	0	0	0	1	0	1	0	0	0	1	0.309037
TS07_B_Centre	248759	0	04:09:26	334510	334510	128	3.2	0	0	0	1	0	1	0	0	0	0	0.333573
TS07_B_Centre	248886	0	04:09:28	334636	334636	38	0.95	0	0	0	1	0	1	0	0	0	1	0.299481
TS07_B_Centre	248923	0	04:09:28	334672	334672	154	3.85	0	0	0	1	0	1	0	0	0	0	0.345919
TS07_B_Centre	249076	0	04:09:31	334824	334824	49	1.225	0	0	0	1	0	1	0	0	0	1	0.394389
TS07_B_Centre	249124	0	04:09:32	334870	334870	171	4.275	0	0	0	1	0	1	0	0	0	0	0.369632
TS07_B_Centre	249294	0	04:09:34	335039	335039	45	1.125	0	0	0	1	0	1	0	0	0	1	0.303334
TS07_B_Centre	249338	0	04:09:35	335082	335082	130	3.25	0	0	0	1	0	1	0	0	0	0	0.344306
TS07_B_Centre	249467	0	04:09:37	335210	335210	51	1.275	0	0	0	1	0	1	0	0	0	1	0.384331
TS07_B_Centre	249517	0	04:09:38	335259	335259	164	4.1	0	0	0	1	0	1	0	0	0	0	0.354528
TS07_B_Centre	249680	0	04:09:41	335422	335422	35	0.875	0	0	0	1	0	1	0	0	0	1	0.366721
TS07_B_Centre	249714	0	04:09:43	335582	335582	46	1.15	0	0	0	1	0	1	0	0	0	1	0.327452
TS07_B_Centre	249759	0	04:09:44	335626	335626	154	3.85	0	0	0	1	0	1	0	0	0	0	0.351628
TS07_B_Centre	249912	0	04:09:47	335778	335778	44	1.1	0	0	0	1	0	1	0	0	0	1	0.267595
TS07_B_Centre	249955	0	04:09:47	335821	335821	149	3.725	0	0	0	1	0	1	0	0	0	0	0.349538
TS07_B_Centre	250103	0	04:09:53	336150	336150	52	1.3	0	0	0	1	0	1	0	0	0	1	0.310437
TS07_B_Centre	250154	0	04:09:54	336201	336201	156	3.9	0	0	0	1	0	1	0	0	0	0	0.348099
TS07_B_Centre	250309	0	04:09:56	336355	336355	63	1.575	0	0	0	1	0	1	0	0	0	1	0.366254
TS07_B_Centre	250371	0	04:09:57	336416	336416	139	3.475	0	0	0	1	0	1	0	0	0	0	0.352424
TS07_B_Centre	250509	0	04:10:00	336553	336553	51	1.275	0	0	0	1	0	1	0	0	0	1	0.355586
TS07_B_Centre	250559	0	04:10:00	336602	336602	177	4.425	0	0	0	1	0	1	0	0	0	0	0.344933
TS08_B_Centre	0	0	01:17:04	13136	13136	10397	259.925	0	0	1	0	0	0	0	1	1	0	0.331387
TS08_B_Centre	10396	0	01:18:06	16857	16857	56	1.4	0	0	1	0	0	0	0	1	0	1	0.289071
TS08_B_Centre	10451	0	01:18:07	16911	16911	203	5.075	0	0	1	0	0	0	0	1	0	0	0.34635
TS08_B_Centre	10653	0	01:18:10	17112	17112	87	2.175	0	0	1	0	0	0	0	1	0	1	0.330331
TS08_B_Centre	10739	0	01:18:12	17197	17197	153	3.825	0	0	1	0	0	0	0	1	0	0	0.347186
TS08_B_Centre	10891	0	01:18:19	17611	17611	71	1.775	0	0	1	0	0	0	0	1	0	1	0.34375
TS08_B_Centre	10961	0	01:18:20	17680	17680	131	3.275	0	0	1	0	0	0	0	1	0	0	0.383355
TS08_B_Centre	11091	0	01:18:22	17809	17809	52	1.3	0	0	1	0	0	0	0	1	0	1	0.219679
TS08_B_Centre	11142	0	01:18:23	17859	17859	219	5.475	0	0	1	0	0	0	0	1	0	0	0.322603
TS08_B_Centre	11360	0	01:18:26	18076	18076	69	1.725	0	0	1	0	0	0	0	1	0	1	0.299277
TS08_B_Centre	11428	0	01:18:28	18143	18143	162	4.05	0	0	1	0	0	0	0	1	0	1	0.34671
TS08_B_Centre	11589	0	01:18:30	18303	18303	59	1.475	0	0	1	0	0	0	0	1	0	1	0.210538
TS08_B_Centre	11647	0	01:18:31	18360	18360	217	5.425	0	0	1	0	0	0	0	1	0	0	0.326944
TS08_B_Centre	11863	0	01:18:35	18575	18575	69	1.725	0	0	1	0	0	0	0	1	0	1	0.304777
TS08_B_Centre	11931	0	01:18:36	18642	18642	160	4	0	0	1	0	0	0	0	1	0	0	0.348531
TS08_B_Centre	12090	0	01:18:39	18800	18800	49	1.225	0	0	1	0	0	0	0	1	0	1	0.20137
TS08_B_Centre	12138	0	01:18:39	18847	18847	207	5.175	0	0	1	0	0	0	0	1	0	0	0.339022
TS08_B_Centre	12344	0	01:18:43	19052	19052	78	1.95	0	0	1	0	0	0	0	1	0	1	0.323474
TS08_B_Centre	12421	0	01:18:44	19128	19128	165	4.125	0	0	1	0	0	0	0	1	0	0	0.373913
TS08_B_Centre	12585	0	01:18:47	19291	19291	39	0.975	0	0	1	0	0	0	0	1	0	1	0.290842
TS08_B_Centre	12623	0	01:18:47	19328	19328	215	5.375	0	0	1	0	0	0	0	1	0	0	0.347038
TS08_B_Centre	12837	0	01:18:51	19541	19541	68	1.7	0	0	1	0	0	0	0	1	0	1	0.290986
TS08_B_Centre	12904	0	01:18:52	19607	19607	177	4.425	0	0	1	0	0	0	0	1	0	0	0.362263
TS08_B_Centre	13080	0	01:18:59	20004	20004	80	2	0	0	1	0	0	0	0	1	0	1	0.312899
TS08_B_Centre	13159	0	01:19:00	20082	20082	141	3.525	0	0	1	0	0	0	0	1	0	0	0.395536
TS08_B_Centre	13299	0	01:22:56	34188	34188	10794	269.85	0	0	1	0	0	1	0	0	1	0	0.291361
TS08_B_Centre	24092	0	01:23:58	37904	37904	258	6.45	0	0	1	0	0	1	0	0	0	0	0.273182
TS08_B_Centre	24349	0	01:24:02	38160	38160	24	0.6	0	0	1	0	0	1	0	0	0	1	0.266379
TS08_B_Centre	24372	0	01:24:03	38181	38181	191	4.775	0	0	1	0	0	1	0	0	0	0	0.286245
TS08_B_Centre	24562	0	01:24:06	38369	38369	22	0.55	0	0	1	0	0	1	0	0	0	1	0.350446
TS08_B_Centre	24583	0	01:24:06	38376	38376	233	5.825	0	0	1	0	0	1	0	0	0	0	0.278154
TS08_B_Centre	24815	0	01:24:10	38607	38607	51	1.275	0	0	1	0	0	1	0	0	0	1	0.273159
TS08_B_Centre	24865	0	01:24:11	38656	38656	267	6.675	0	0	1	0	0	1	0	0	0	0	0.286326
TS08_B_Centre	25131	0	01:24:15	38921	38921	34	0.85	0	0	1	0	0	1	0	0	0	1	0.258293
TS08_B_Centre	25164	0	01:24:16	38953	38953	237	5.925	0	0	1	0	0	1	0	0	0	0	0.294287
TS08_B_Centre	25400	0	01:24:19	39188	39188	64	1.6	0	0	1	0	0	1	0	0	0	1	0.29064
TS08_B_Centre	25463	0	01:24:20	39250	39250	98	2.45	0	0	1	0	0	1	0	0	0	0	0.292171
TS08_B_Centre	25560	0	01:24:22	39346	39346	60	1.5	0	0	1	0	0	1	0	0	0	1	0.296221
TS08_B_Centre	25619	0	01:24:23	39404	39404	204	5.1	0	0	1	0	0	1	0	0	0	0	0.290681
TS08_B_Centre	25822	0	01:24:26	39606	39606	34	0.85	0	0	1	0	0	1	0	0	0	1	0.277129
TS08_B_Centre	25855	0	01:24:27	39639	39639	439	10.975	0	0	1	0	0	1	0	0	0	0	0.293026
TS08_B_Centre	26293	0	01:24:34	40076	40076	39	0.975	0	0	1	0	0	1	0	0	0	1	0.310129
TS08_B_Centre	26331	0	01:24:35	40113	40113	215	5.375	0	0	1	0	0	1	0	0	0	0	0.283221
TS08_B_Centre	26545	0	01:24:38	40326	40326	49	1.225	0	0	1	0	0	1	0	0	0	1	0.276805
TS08_B_Centre	26593	0	01:24:39	40373	40373	199	4.975	0	0	1	0	0	1	0	0	0	0	0.307438
TS08_B_Centre	26791	0	01:24:43	40570	40570	41	1.025	0	0	1	0	0	1	0	0	0	1	0.310175
TS08_B_Centre	26831	0	01:24:43	40609	40609	187	4.675	0	0	1	0	0	1	0	0	0	0	0.288826
TS08_B_Centre	27017	0	01:24:46	40794	40794	36	0.9	0	0	1	0	0	1	0	0	0	1	0.2899
TS08_B_Centre	27052	0	01:24:47	40828	40828	188	4.7	0	0	1	0	0	1	0	0	0	0	0.302853
TS08_B_Centre	27239	0	01:24:50	41014	41014	52	1.3	0	0	1	0	0	1	0	0	0	1	0.251173
TS08_B_Centre	27290	0	01:24:51	41064	41064	204	5.1	0	0	1	0	0	1	0	0	0	0	0.30873
TS08_B_Centre	27493	0	01:28:55	55690	55690	10722	268.05	0	0	1	0	0	0	1	0	1	0	0.290315
TS08_B_Centre	38214	0	01:29:55	59281	59281	178	4.45	0	0	1	0	0	0	1	0	1	0	0.285992
TS08_B_Centre	38391	0	01:29:58	59457	59457	57	1.425	0	0	1	0	0	0	1	0	0	1	0.277222
TS08_B_Centre	38447	0	01:29:59	59512	59512	181	4.525	0	0	1	0	0	0	1	0	0	1	0.297716
TS08_B_Centre	38627	0	01:29:59	59512	59512	181	4.525	0	0	1	0	0	0	1	0	0	0	0.297716
TS08_B_Centre	38807	0	01:30:02	59691	59691	42	1.05	0	0	1	0	0	0	1	0	0	1	0.247958
TS08_B_Centre	38848	0	01:30:03	59731	59731	214	5.35	0	0	1	0	0	0	1	0	0	0	0.273616
TS08_B_Centre	39061	0	01:30:06	59943	59943	59	1.475	0	0	1	0	0	0	1	0	0	1	0.270243
TS08_B_Centre	39119	0	01:30:07	60000	60000	149	3.725	0	0	1	0	0	0	1	0	0	0	0.298407
TS08_B_Centre	39267	0	01:30:10	60147	60147	82	2.05	0	0	1	0	0	0	1	0	0	1	0.277124
TS08_B_Centre	39348	0	01:30:11	60227	60227	197	4.925	0	0	1	0	0	0	1	0	0	0	0.290501
TS08_B_Centre	39544	0	01:30:15	60422	60422	50	1.25	0	0	1	0	0	0	1	0	0	1	0.271195
TS08_B_Centre	39593	0	01:30:15	60470	60470	164	4.1	0	0	1	0	0	0	1	0	0	0	0.291952
TS08_B_Centre	39756	0	01:30:18	60632	60632	72	1.8	0	0	1	0	0	0	1	0	0	1	0.288564
TS08_B_Centre	39827	0	01:30:19	60702	60702	168	4.2	0	0	1	0	0	0	1	0	0	0	0.29561
TS08_B_Centre	39994	0	01:30:22	60868	60868	103	2.575	0	0	1	0	0	0	1	0	0	1	0.248279
TS08_B_Centre	40096	0	01:30:24	60969	60969	149	3.725	0	0	1	0	0	0	1	0	0	0	0.290324
TS08_B_Centre	40244	0	01:30:26	61116	61116	69	1.725	0	0	1	0	0	0	1	0	0	1	0.288226
TS08_B_Centre	40312	0	01:30:27	61183	61183	162	4.05	0	0	1	0	0	0	1	0	0	0	0.309023
TS08_B_Centre	40473	0	01:30:30	61343	61343	54	1.35	0	0	1	0	0	0	1	0	0	1	0.211813
TS08_B_Centre	40526	0	01:30:31	61395	61395	194	4.85	0	0	1	0	0	0	1	0	0	0	0.302161
TS08_B_Centre	40719	0	01:30:34	61587	61587	52	1.3	0	0	1	0	0	0	1	0	0	1	0.256817
TS08_B_Centre	40770	0	01:30:35	61637	61637	206	5.15	0	0	1	0	0	0	1	0	0	0	0.287981
TS08_B_Centre	40975	0	01:30:38	61841	61841	63	1.575	0	0	1	0	0	0	1	0	0	1	0.261262
TS08_B_Centre	41037	0	01:30:39	61902	61902	151	3.775	0	0	1	0	0	0	1	0	0	0	0.304354
TS08_B_Centre	41187	0	01:30:42	62051	62051	42	1.05	0	0	1	0	0	0	1	0	0	1	0.293118
TS08_B_Centre	41228	0	01:30:42	62091	62091	233	5.825	0	0	1	0	0	0	1	0	0	0	0.302388
TS08_B_Centre	41460	0	01:30:46	62322	62322	55	1.375	0	0	1	0	0	0	1	0	0	1	0.216847
TS08_B_Centre	41514	0	01:30:47	62375	62375	195	4.875	0	0	1	0	0	0	1	0	0	0	0.289488
TS08_B_Centre	41708	0	01:30:50	62568	62568	61	1.525	0	0	1	0	0	0	1	0	0	1	0.273006
TS08_B_Centre	41768	0	01:30:51	62627	62627	208	5.2	0	0	1	0	0	0	1	0	0	0	0.287988
TS08_B_Centre	41975	0	01:34:55	77216	77216	10769	269.225	0	0	1	0	1	0	0	0	1	0	0.282674
[truncated: 4,659 more rows]

## Sheet: VO2
ID	Age	Height	Weight	BMI	Peak_VO2	2_VO2_2.5_0	2_VO2_2.5_45	2_VO2_2.5_90	2_VO2_2.5_180	2_VO2_3.5_0	2_VO2_3.5_45	2_VO2_3.5_90	2_VO2_3.5_180	2_VO2_4.5_0	2_VO2_4.5_45	2_VO2_4.5_90	2_VO2_4.5_180	2_VO2_5.5_0	2_VO2_5.5_45	2_VO2_5.5_90	2_VO2_5.5_180
TS1	36.811	185	116.4	31.4595	4.9	0.82	0.9	0.96	0.84	0.97	1.05	1.04	1.13	1.62	1.25	1.32	1.58	1.51	1.63	1.97	2.7
TS2	28.874	183	70.2	19.1803	3.67	1.31	0.58	0.98	1.2	0.62	0.61	0.68	0.74	0.73	0.8	0.89	1.2	0.92	0.92	1.22	1.68
TS3	21.4904	158	55	17.4051	3.26	0.44	0.4	0.45	0.47	0.48	0.47	0.48	0.62	0.56	0.51	0.6	0.69	0.76	0.75	0.84	1.43
TS4	24.4137	165	56.4	17.0909	2.8	0.51	0.54	0.5	0.54	0.64	0.7	0.65	0.73	0.58	0.75	0.67	0.89	0.95	1.09	1.26	1.54
TS5	26.2603	165	50	15.1515	2.26	0.47	0.51	0.48	0.58	0.58	0.58	0.55	0.63	0.66	0.72	0.75	0.76	0.79	0.84	0.87	1.09
TS6	23.5178	187	93	24.8663	5	0.98	0.79	0.87	0.84	0.99	0.96	1.06	0.74	1.18	1.14	1.21	1.58	1.25	1.37	1.25	2.13
TS7	23.6301	174	71.3	20.4885	3.98	0.68	0.63	0.68	0.71	0.74	0.69	0.73	0.65	0.84	0.83	0.94	1.12	0.94	0.89	0.88	1.26
TS8	47.1452	170	64.4	18.9412	3.63	0.86	0.56	0.52	0.97	0.6	0.63	0.66	0.73	0.74	0.83	0.8	1.08	0.95	0.95	1.06	1.41
TS9	28.4575	181	81.2	22.4309	4.75	0.8	0.95	0.85	0.98	0.98	0.89	1	0.87	1.21	1.18	1.34	1.77	1.25	1.28	1.63	2.25
TS10	23.6986	180	62.6	17.3889	3.22	0.84	0.7	0.55	0.52	0.55	0.55	0.57	0.63	0.66	0.78	0.77	0.85	0.83	0.84	0.97	1.3
TS11	26.6055	167	58.6	17.5449	2.56	0.35	0.54	0.37	0.58	0.5	0.65	0.52	0.59	0.54	0.56	0.58	0.78	0.66	0.83	0.79	0.99
TS12	36.8521	185	73.4	19.8378	3.95	0.79	0.73	0.69	0.73	0.72	0.78	0.82	0.94	1.03	0.95	1.03	1.45	1.07	1.04	1.32	2.18
TS13	25.9205	168	59	17.5595	3.81	0.46	0.42			0.49	0.51	0.57	0.59	0.64	0.66	0.63	0.82	0.77	0.73	0.87	1.13
TS14	36.7534	167	101.2	30.2994	2.8	0.94	0.89	0.89	0.84	0.87	0.98	0.96	1.03	1.19	1.16	1.32	1.42	1.57	1.49	1.34	1.39
TS15	25.8247	171	64	18.7135	3.56	0.58	0.58	0.69	0.68	0.67	0.71	0.74	0.83	0.8	0.92	0.88	1.1	1.01	1.09	1.31	1.93
TS16	28.8384	165	68.6	20.7879	3.04		0.71	0.72	0.69	0.72	0.77	0.76	0.8	0.96	0.94	0.95	1.09	1.26	1.23	1.32	1.63
TS17	29.1973	166	58	17.4699	3.18	0.52	0.49	0.54	0.51	0.66	0.67	0.64	0.76	0.69	0.82	0.75	0.74	0.92	0.87	0.99	1.42
TS18	24.3315	188	77.4	20.5851	3.91	0.77	0.74	0.9	0.79	0.88	1.02	0.95	1	1	0.98	1.09	1.24	1.17	1.13	1.21	1.43
TS19	20.6137	181	78.6	21.7127	3.73	0.64	0.68	0.71	0.74	0.65	0.71	0.65	0.75	1.21	1.11	1.12	1.31	1.11	1.05	1.11	1.67
TS21	20.4274	171	67	19.5906	3.11	0.59	0.64	0.6	0.62	0.67	0.7	0.69	0.76	0.74	0.69	0.72	0.83	1.03	1.08	1.15	1.39
TS22	22.4548	165	70	21.2121	2.97	0.49	0.49	0.5	0.51	0.61	0.71	0.58	0.8	0.62	0.64	0.65	0.76	0.82	0.71	0.73	0.88
